# Supplementary material for: Meta-evolutionary exome analysis identifies novel type 2 diabetes mellitus genes in the UK Biobank and All of Us
Source: PLoS Genet. 2025 Sep 30;21(9):e1011889. doi: 10.1371/journal.pgen.1011889 (PMC12510657; doi:10.1371/journal.pgen.1011889)
Supplement: S1 Table — (XLSX) [file pgen.1011889.s010.xlsx]

## Sheet: Sheet1
T2DM Cases
Field ID	Field Name	Filter Criteria	Remaining Samples	Excluded Samples
f.21000	Ethnic Background	British (1001), Irish (1002), Any other white background (1003)	442440	27349
f.41270	Diagnoses - ICD10	Any Type 2 Diabetes ICD10 Code (E11)	33087	409353
f.41270	Diagnoses - ICD10	No ICD10 for Type 1 Diabetes (E10)	30020	3067
f.41280	Date of first in-patient diagnosis - ICD10	Age Diagnosed > 35 and < 75	30014	6
f.30750	Glycated haemoglobin (HbA1c)	Not NA	28723	1291
f.21001	Body mass index (BMI)	Not NA	28542	181
			28542
Controls
Field ID	Field Name	Filter Criteria	Remaining Samples	Excluded Samples
f.21000	Ethnic Background	British (1001), Irish (1002), Any other white background (1003)	442440	27349
f.41270	Diagnoses - ICD10	No ICD10 for Type 1 Diabetes (E10) or Type 2 Diabetes (E11)	408362	34078
f.2443	Self-reported Diabetes Diagnosed by a doctor	No	403779	4583
f.20002	Non-cancer illness code, self-reported	Not various (-1), diabetes (1220), gestational diabetes (1221), type 1 diabetes (1222), type 2 diabetes (1223)	403627	152
f.2473	Other serious medical condition/disability diagnosed by doctor	Not "Yes - you will be asked about this later by an interviewer" (1)	321330	82297
f.40000 & f.190	Date of death & Reason lost to follow up	Is null	301863	19467
f.20107, f.20110, f.20111	Illnesses of Father, Mother, Siblings	Not Diabetes (9)	242679	59184
f.30750	Glycated haemoglobin (HbA1c)	< 5.6%	191318	51361
f.21001	Body mass index (BMI)	Not null	191019	299
f.34	Year of birth	Before 1956	112160	78859
			112160
