# Supplementary material for: Meta-evolutionary exome analysis identifies novel type 2 diabetes mellitus genes in the UK Biobank and All of Us
Source: PLoS Genet. 2025 Sep 30;21(9):e1011889. doi: 10.1371/journal.pgen.1011889 (PMC12510657; doi:10.1371/journal.pgen.1011889)
Supplement: S2 Table — (XLSX) [file pgen.1011889.s011.xlsx]

## Sheet: Sheet1
Gold Standard Gene	Genetic Association	Overall Association	PMID-Gene Burden	PMID-GWAS Missense SNP
ABCC8	0.901161	0.852262		32541925:34594039:32514122
AKT2	0.811086	0.707581		36653562
ANKH	0.808898	0.492909		30104761
APOE	0.639212	0.417341		32541925:36653562:31669095:30297969
ARAP1	0.647699	0.408203		29632382
COBLL1	0.656937	0.407157		28869590:29632382:33385400
FGFR4	0.647894	0.40017		34594039
GCK	0.937719	0.848621	34662886:36778668:34375979
GIGYF1	0.548459	0.425018	34662886:36778668
GIPR	0.58118	0.678339		29632382
GLP1R	0.815606	0.749361		32541925:34594039
GPSM1	0.756448	0.467464		29632382
HNF1A	0.844272	0.739865	34662886:36778668	32541925:29632382:30297969
HNF4A	0.857071	0.75001		29632382:30595370:30297969
KCNJ11	0.891519	0.855064		19056611:24509480:33385400:17463248:17463249:17463246:29632382:32341051:28869590:32541925:34594039:22885922:30054458:36653562
KCNK17	0.688873	0.420096		32514122
NEUROG3	0.752748	0.482375		30595370
PAM	0.64829	0.50255	34662886	30104761:29632382
PAX4	0.732536	0.609053		32499647:32514122:34594039:32541925:30718926:32794382
PNPLA3	0.774453	0.48494		29632382
PPARG	0.891861	0.838844		29632382:28869590:24509480
PPIP5K2	0.712544	0.434101		29632382:36653562
QSER1	0.723171	0.440654		32541925
RFX6	0.817835	0.626411		36653562
RREB1	0.810871	0.499775		29632382:34594039:32499647:32541925:30297969:30595370:30104761
SLC16A11	0.594749	0.459116		34594039:26818947:32514122:24390345
SLC30A8	0.792491	0.615334		29632382:29358691:32541925:30104761:34594039:28869590:33893285:27189021:26818947:36653562:32499647:30718926:17463248:32514122:17463249:17463246:19401414
THADA	0.633016	0.406148		28869590:18372903:29632382
TPCN2	0.646521	0.400606		29632382
WFS1	0.887366	0.740699		29632382:30595370:34594039:32499647
WSCD2	0.813975	0.495765		32541925:29632382
