# Supplementary material for: Meta-evolutionary exome analysis identifies novel type 2 diabetes mellitus genes in the UK Biobank and All of Us
Source: PLoS Genet. 2025 Sep 30;21(9):e1011889. doi: 10.1371/journal.pgen.1011889 (PMC12510657; doi:10.1371/journal.pgen.1011889)
Supplement: S3 Table — (XLSX) [file pgen.1011889.s012.xlsx]

## Sheet: Sheet1
	MEVA		EAML		GeneEMBED		Sigma-Diff		MAGMA
Gene	P Value	Rank	P Value	Rank	P Value	Rank	P Value	Rank	P Value	Rank
WFS1	0	1	0	3	1.3779e-23	9	2.45272e-13	4	0.022652	429
SLC30A8	0	2	0	1	4.6342e-40	3	2.39292e-38	2	0.011259	194
THADA	5.55112e-17	4	5.86863e-10	20	1.05117e-22	10	1.70223e-07	12	0.05818	1201
HNF1A	5.55112e-17	5	2.02109e-10	18	2.2482e-27	7	9.46766e-09	8	0.25973	5179
GCK	5.55112e-17	6	8.92455e-11	13	0.0283195	690	5.80386e-28	3	4.06e-09	1
ARAP1	5.55112e-17	8	2.91001e-12	9	1.84362e-22	11	4.88239e-09	6	0.85938	16669
PAM	5.55112e-17	11	0	2	2.76378e-11	39	1.40017e-12	5	5.05e-05	3
COBLL1	7.21645e-16	13	2.22045e-16	4	3.14157e-07	83	4.83995e-08	10	0.015321	277
PPARG	1.62259e-13	17	5.40679e-14	6	0.176359	1662	0.0527163	1409	0.79711	15505
ANKH	2.67737e-10	30	8.92455e-11	15	0.808737	9508	0.0510665	1388	0.38324	7608
APOE	3.08335e-10	31	1.54168e-10	17	3.47768e-117	1	0.000287264	62	0.25877	5152
ABCC8	4.62503e-10	34	1.54168e-10	16	0.830873	10196	0.875751	15574	0.24228	4824
HNF4A	7.36966e-10	35	2.50579e-08	29	2.48125e-10	46	1.63309e-06	19	0.0042267	77
NEUROG3	2.28799e-09	39	7.62818e-10	22	4.2013e-06	120	3.4555e-05	33	0.046381	953
KCNJ11	4.97447e-09	43	1.65816e-09	23	0.501934	4193	0.137306	3083	0.0090055	164
GPSM1	7.61508e-09	44	2.7588e-09	24	3.37976e-08	72	5.28762e-07	15	0.17747	3560
GIPR	2.10415e-06	72	0.000166319	102	8.33769e-07	91	4.5379e-06	22	0.75949	14843
PPIP5K2	5.60505e-06	91	3.08044e-06	47	0.00380524	391	4.75421e-06	23	0.5437	10725
RREB1	5.21762e-05	150	1.73916e-05	63	0.164687	1596	0.866967	15420	0.094544	1940
KCNK17	0.000144626	173	0.0984374	1575	0.0412664	784	4.82878e-05	35	0.0096505	175
WSCD2	0.000186904	188	0.0129287	470	6.31458e-05	185	0.0072803	350	0.31946	6359
PNPLA3	0.00400649	423	0.00181296	199	0.00546247	426	0.069703	1767	0.10202	2083
GIGYF1	0.0360418	1101	0.160689	2215	0.152943	1524	0.0140422	523	0.57849	11382
PAX4	0.0862797	1833	0.286287	3737	0.137576	1419	0.0404178	1154	0.25867	5150
TPCN2	0.161939	2759	0.286287	3854	0.128239	1358	0.133749	3010	0.87649	17010
QSER1	0.175351	2908	0.395571	5458	0.0907965	1133	0.230188	4701	0.53191	10487
GLP1R	0.201995	3187	0.547956	8563	0.141186	1445	0.140163	3138	0.83858	16253
AKT2	0.29516	4170	0.363017	5053	0.543209	4647	0.152326	3342	0.14687	2951
RFX6	0.706108	9846	0.496814	7525	0.807636	9479	0.720637	13043	0.052979	1096
FGFR4	0.845708	13109	0.865843	15898	0.8526	10889	0.809169	14476	0.31369	6225
SLC16A11	1		1		1		1		0.77252	15077
