# Supplementary material for: Meta-evolutionary exome analysis identifies novel type 2 diabetes mellitus genes in the UK Biobank and All of Us
Source: PLoS Genet. 2025 Sep 30;21(9):e1011889. doi: 10.1371/journal.pgen.1011889 (PMC12510657; doi:10.1371/journal.pgen.1011889)
Supplement: S4 Table — Deprecated terms were removed from the Gene Ontology structure and were not assessed for term similarity. (XLSX) [file pgen.1011889.s013.xlsx]

## Sheet: Sheet1
Term	Name	T2DKP term	Similarity Percentile to T2DKP Terms	# of Query Genes	# of Total Genes in Pathway	P	FDR	Query Genes
GO:0048878	Chemical homeostasis		99.9396	24	904	3.15e-11	4.94e-07	TGFB1,GCK,WFS1,ABHD8,APOE,GCKR,ANKH,PPARG,CALB2,HNF4A,MLXIPL,PLEC,PTCH1,ATP2A3,TH,TM6SF2,THADA,SLC30A8,TFR2,EPHX2,HNF1A,ABCC8,PFKM,LPL
GO:0050708	Regulation of protein secretion		98.1532	14	250	7.26e-11	5.69e-07	TGFB1,GCK,ACVR1C,APOE,CD33,PPARG,PAM,HNF4A,KCNJ11,SLC30A8,HNF1A,GIPR,ABCC8,PFKM
GO:0009746	Response to hexose		99.781	11	141	3.33e-10	1.74e-06	TGFB1,GCK,ACVR1C,GCKR,HNF4A,MLXIPL,TH,SLC30A8,HNF1A,GIPR,LPL
GO:0055088	Lipid homeostasis		98.9916	11	161	1.25e-09	3.91e-06	TGFB1,ABHD8,APOE,GCKR,PPARG,HNF4A,MLXIPL,TM6SF2,THADA,EPHX2,LPL
GO:0009749	Response to glucose		98.9992	10	137	4.03e-09	9.04e-06	TGFB1,GCK,ACVR1C,HNF4A,MLXIPL,TH,SLC30A8,HNF1A,GIPR,LPL
GO:0042592	Homeostatic process		99.29	26	1406	8.3e-09	1.63e-05	TGFB1,GCK,WFS1,ABHD8,APOE,GCKR,ANKH,PPARG,CALB2,HNF4A,MLXIPL,PLEC,PTCH1,ATP2A3,MCL1,CROCC,TH,TM6SF2,THADA,SLC30A8,TFR2,EPHX2,HNF1A,ABCC8,PFKM,LPL
GO:0042593	Glucose homeostasis		99.9849	11	196	8.73e-09	1.63e-05	GCK,WFS1,GCKR,PPARG,HNF4A,MLXIPL,PTCH1,TH,HNF1A,ABCC8,PFKM
GO:1901700	Response to oxygen-containing compound		99.5015	27	1547	1.33e-08	1.89e-05	PLAT,TGFB1,GCK,ACVR1C,MICB,APOE,KDM6B,JAG1,XRCC1,GCKR,PPARG,PAM,HNF4A,MLXIPL,PLEC,NRIP1,PTCH1,KCNJ11,NFKBIL1,MTHFR,TH,SLC30A8,HNF1A,GIPR,H6PD,ABCC8,LPL
GO:0046883	Regulation of hormone secretion	TRUE		11	239	6.1e-08	7.4e-05	GCK,ACVR1C,PPARG,HNF4A,KCNJ11,SLC30A8,TFR2,HNF1A,GIPR,ABCC8,PFKM
GO:0051223	Regulation of protein transport		99.7319	15	503	5.66e-08	7.4e-05	TGFB1,GCK,ACVR1C,APOE,CD33,PPARG,PAM,HNF4A,KCNJ11,HSPA1L,SLC30A8,HNF1A,GIPR,ABCC8,PFKM
GO:0090276	Regulation of peptide hormone secretion		90.3391	10	185	6.02e-08	7.4e-05	GCK,ACVR1C,HNF4A,KCNJ11,SLC30A8,TFR2,HNF1A,GIPR,ABCC8,PFKM
GO:0019725	Cellular homeostasis		94.6559	16	628	1.6e-07	0.00013	TGFB1,GCK,WFS1,APOE,CALB2,MLXIPL,ATP2A3,MCL1,CROCC,TH,THADA,SLC30A8,TFR2,HNF1A,ABCC8,PFKM
GO:0050796	Regulation of insulin secretion	TRUE		9	153	1.44e-07	0.00013	GCK,ACVR1C,HNF4A,KCNJ11,SLC30A8,HNF1A,GIPR,ABCC8,PFKM
GO:0006950	Response to stress		92.1067	39	3358	2.35e-07	0.00018	PLAT,TGFB1,WFS1,MSH6,MICB,APOE,LGALS3,KDM6B,XRCC1,BCL2A1,ZFP36L2,PPARG,HSPA4L,PAM,HNF4A,PLEC,PRKAG1,ATP2A3,COMT,MCL1,NCBP1,HSPA1L,MTHFR,DCLRE1C,SERP2,TH,ASCC2,MTMR3,PDIA6,TONSL,CALCOCO2,SMC6,SLC30A8,TFR2,UIMC1,HNF1A,GIPR,LPL,IL21
GO:1903530	Regulation of secretion by cell		95.8305	15	564	2.39e-07	0.00018	TGFB1,GCK,ACVR1C,APOE,CD33,PPARG,PAM,HNF4A,KCNJ11,SLC30A8,TFR2,HNF1A,GIPR,ABCC8,PFKM
GO:0032880	Regulation of protein localization		99.6148	18	852	3.74e-07	0.00027	TGFB1,GCK,ACVR1C,APOE,LGALS3,CD33,PPARG,PAM,HNF4A,PTCH1,KCNJ11,CROCC,HSPA1L,SLC30A8,HNF1A,GIPR,ABCC8,PFKM
GO:0050714	Positive regulation of protein secretion		93.4172	8	131	5.62e-07	0.00038	TGFB1,GCK,CD33,PPARG,SLC30A8,HNF1A,GIPR,PFKM
GO:0009410	Response to xenobiotic stimulus		78.2612	12	422	2.16e-06	0.0013	TGFB1,XRCC1,CYP2C18,PPARG,PAM,HNF4A,PTCH1,KCNJ11,MTHFR,TH,ABCC8,LPL
GO:0044281	Small molecule metabolic process		59.574	24	1645	2.53e-06	0.0015	TGFB1,GCK,APOE,GCKR,ANKH,OLA1,CYP2C18,PPARG,PAM,HNF4A,PRKAG1,KCNJ11,MTHFR,ALDH1B1,SEPHS1,TH,EPHX2,NT5C1B-RDH14,HNF1A,H6PD,CYP4F8,PPIP5K2,PFKM,LPL
GO:0070328	Triglyceride homeostasis		86.4038	5	38	2.58e-06	0.0015	APOE,GCKR,HNF4A,MLXIPL,LPL
GO:0042221	Response to chemical		93.6967	41	4010	3e-06	0.0016	PLAT,TGFB1,GCK,WFS1,ACVR1C,MICB,APOE,LGALS3,KDM6B,JAG1,XRCC1,GCKR,ZFP36L2,ANKH,CYP2C18,PPARG,HSPA4L,PAM,HNF4A,MLXIPL,PLEC,NRIP1,PTCH1,KCNJ11,MCL1,HSPA1L,NFKBIL1,MTHFR,SERP2,TH,CALCOCO2,SLC30A8,TFR2,EPHX2,HNF1A,GIPR,H6PD,OR10Z1,OR2J2,ABCC8,LPL
GO:0010817	Regulation of hormone levels	TRUE		13	525	3.5e-06	0.0017	GCK,ACVR1C,CYP2C18,PPARG,HNF4A,KCNJ11,SLC30A8,TFR2,HNF1A,GIPR,H6PD,ABCC8,PFKM
GO:0055082	Cellular chemical homeostasis		98.7499	13	523	3.36e-06	0.0017	TGFB1,GCK,WFS1,APOE,CALB2,MLXIPL,ATP2A3,TH,THADA,SLC30A8,TFR2,HNF1A,ABCC8
GO:0031667	Response to nutrient levels		79.2545	12	461	5.23e-06	0.0025	TGFB1,ACVR1C,APOE,PPARG,PLEC,PRKAG1,COMT,MTHFR,TH,MTMR3,GIPR,LPL
GO:0046887	Positive regulation of hormone secretion		92.1558	7	127	5.63e-06	0.0026	GCK,PPARG,SLC30A8,TFR2,HNF1A,GIPR,PFKM
GO:0065008	Regulation of biological quality		98.1872	38	3654	5.81e-06	0.0026	PLAT,TGFB1,GCK,WFS1,LAMA4,ACVR1C,ABHD8,APOE,KDM6B,GCKR,ZFP36L2,ANKH,CYP2C18,PPARG,PAM,CALB2,HNF4A,MLXIPL,PLEC,PTCH1,KCNJ11,ATP2A3,COMT,MCL1,CROCC,TH,TM6SF2,THADA,SLC30A8,TFR2,EPHX2,HNF1A,PLCB3,GIPR,H6PD,ABCC8,PFKM,LPL
GO:0010033	Response to organic substance		Deprecated	31	2692	8.47e-06	0.0037	PLAT,TGFB1,GCK,WFS1,ACVR1C,MICB,JAG1,XRCC1,GCKR,ZFP36L2,PPARG,HSPA4L,PAM,HNF4A,MLXIPL,NRIP1,PTCH1,KCNJ11,MCL1,HSPA1L,NFKBIL1,MTHFR,SERP2,TH,CALCOCO2,SLC30A8,HNF1A,GIPR,H6PD,ABCC8,LPL
GO:0090277	Positive regulation of peptide hormone secretion		86.5624	6	96	1.37e-05	0.0057	GCK,SLC30A8,TFR2,HNF1A,GIPR,PFKM
GO:1903532	Positive regulation of secretion by cell		87.0496	9	282	1.81e-05	0.0071	TGFB1,GCK,CD33,PPARG,SLC30A8,TFR2,HNF1A,GIPR,PFKM
GO:1903829	Positive regulation of protein localization		98.5233	11	461	2.9e-05	0.0111	TGFB1,GCK,LGALS3,CD33,PPARG,CROCC,HSPA1L,SLC30A8,HNF1A,GIPR,PFKM
GO:0044238	Primary metabolic process		61.6021	57	7156	3.22e-05	0.0117	PLAT,TGFB1,GCK,WFS1,MSH6,ACVR1C,ABHD8,APOE,LGALS3,KDM6B,XRCC1,GCKR,CDKAL1,ZFP36L2,OLA1,CYP2C18,PPARG,NUDT21,PAM,HNF4A,CDC25C,PRKAG1,RNF123,PTCH1,ELAC2,KCNJ11,COMT,ADAM30,NCBP1,MTHFR,ALDH1B1,DCLRE1C,SEPHS1,SERP2,TH,TM6SF2,ASCC2,TTC3,KDM5A,MTMR3,THADA,TONSL,SMC6,SLC30A8,UIMC1,EPHX2,ZNF202,NT5C1B-RDH14,HNF1A,PLCB3,H6PD,CYP4F8,ABO,PPIP5K2,PFKM,LPL,IL21
GO:0051222	Positive regulation of protein transport		98.9954	9	303	3.13e-05	0.0117	TGFB1,GCK,CD33,PPARG,HSPA1L,SLC30A8,HNF1A,GIPR,PFKM
GO:0071704	Organic substance metabolic process		Deprecated	59	7522	3.16e-05	0.0117	PLAT,TGFB1,GCK,WFS1,MSH6,ACVR1C,ABHD8,APOE,LGALS3,KDM6B,XRCC1,GCKR,CDKAL1,ZFP36L2,ANKH,OLA1,CYP2C18,PPARG,NUDT21,PAM,HNF4A,CDC25C,PLEC,PRKAG1,RNF123,PTCH1,ELAC2,KCNJ11,COMT,ADAM30,NCBP1,MTHFR,ALDH1B1,DCLRE1C,SEPHS1,SERP2,TH,TM6SF2,ASCC2,TTC3,KDM5A,MTMR3,THADA,TONSL,SMC6,SLC30A8,UIMC1,EPHX2,ZNF202,NT5C1B-RDH14,HNF1A,PLCB3,H6PD,CYP4F8,ABO,PPIP5K2,PFKM,LPL,IL21
GO:0006082	Organic acid metabolic process		34.0925	15	868	4.02e-05	0.0137	GCK,GCKR,ANKH,CYP2C18,PPARG,PAM,HNF4A,PRKAG1,MTHFR,SEPHS1,TH,HNF1A,CYP4F8,PFKM,LPL
GO:0032024	Positive regulation of insulin secretion		81.1542	5	70	4.07e-05	0.0137	GCK,SLC30A8,HNF1A,GIPR,PFKM
GO:0006629	Lipid metabolic process		54.415	18	1210	4.45e-05	0.0146	ABHD8,APOE,CYP2C18,PPARG,PAM,HNF4A,PRKAG1,COMT,TH,TM6SF2,MTMR3,EPHX2,ZNF202,HNF1A,PLCB3,CYP4F8,ABO,LPL
GO:0008152	Metabolic process		85.9544	61	7988	4.71e-05	0.0148	PLAT,TGFB1,GCK,WFS1,MSH6,ACVR1C,ABHD8,APOE,LGALS3,KDM6B,XRCC1,GCKR,CDKAL1,ZFP36L2,ANKH,OLA1,CYP2C18,PPARG,NUDT21,PAM,HNF4A,CDC25C,PLEC,PRKAG1,RNF123,PTCH1,ELAC2,KCNJ11,COMT,ADAM30,NCBP1,MTHFR,ALDH1B1,DCLRE1C,SEPHS1,SERP2,TH,TM6SF2,ASCC2,TTC3,KDM5A,MTMR3,THADA,TONSL,CALCOCO2,SMC6,SLC30A8,UIMC1,EPHX2,ZNF202,NT5C1B-RDH14,HNF1A,PLCB3,GIPR,H6PD,CYP4F8,ABO,PPIP5K2,PFKM,LPL,IL21
GO:0031016	Pancreas development	TRUE		5	74	5.22e-05	0.0161	WFS1,NEUROG3,HNF4A,HNF1A,GIPR
GO:0062012	Regulation of small molecule metabolic process		94.4331	9	330	5.96e-05	0.018	GCK,APOE,GCKR,PPARG,MLXIPL,PRKAG1,EPHX2,HNF1A,H6PD
GO:0051050	Positive regulation of transport		92.405	15	915	7.24e-05	0.0214	TGFB1,GCK,WFS1,APOE,LGALS3,CD33,PPARG,PTCH1,HSPA1L,SLC30A8,TFR2,HNF1A,GIPR,ABCC8,PFKM
GO:0072507	Divalent inorganic cation homeostasis		Deprecated	8	263	7.48e-05	0.0217	TGFB1,WFS1,APOE,ANKH,CALB2,ATP2A3,THADA,SLC30A8
GO:0019216	Regulation of lipid metabolic process		87.2422	9	346	8.48e-05	0.0242	TGFB1,APOE,PPARG,HNF4A,MLXIPL,TM6SF2,MTMR3,EPHX2,H6PD
GO:0033993	Response to lipid		91.3551	14	827	9.24e-05	0.0259	PLAT,TGFB1,MICB,ZFP36L2,PPARG,PAM,HNF4A,NRIP1,PTCH1,NFKBIL1,TH,GIPR,ABCC8,LPL
GO:0043436	Oxoacid metabolic process		30.3006	14	846	0.00012	0.0322	GCK,ANKH,CYP2C18,PPARG,PAM,HNF4A,PRKAG1,MTHFR,SEPHS1,TH,HNF1A,CYP4F8,PFKM,LPL
GO:0050896	Response to stimulus		87.3329	59	7835	0.00012	0.0331	PLAT,TGFB1,GCK,WFS1,MSH6,ACVR1C,MICB,APOE,LGALS3,KDM6B,JAG1,CD33,XRCC1,GCKR,BCL2A1,ZFP36L2,ANKH,CYP2C18,PPARG,HSPA4L,PAM,HNF4A,MLXIPL,PLEC,PRKAG1,NRIP1,PTCH1,KCNJ11,ATP2A3,COMT,MCL1,FRAT2,NCBP1,HSPA1L,NFKBIL1,MTHFR,DCLRE1C,SERP2,TH,ARAP1,ASCC2,MTMR3,PDIA6,TONSL,CALCOCO2,SMC6,SLC30A8,TFR2,UIMC1,EPHX2,HNF1A,PLCB3,GIPR,H6PD,OR10Z1,OR2J2,ABCC8,LPL,IL21
GO:0033554	Cellular response to stress		83.5562	20	1572	0.00014	0.0362	WFS1,MSH6,KDM6B,XRCC1,BCL2A1,PPARG,PLEC,PRKAG1,ATP2A3,COMT,MCL1,HSPA1L,DCLRE1C,SERP2,ASCC2,MTMR3,PDIA6,TONSL,SMC6,UIMC1
GO:0043114	Regulation of vascular permeability		88.194	4	48	0.00014	0.0374	TGFB1,APOE,PLEC,ABCC8
GO:0055074	Calcium ion homeostasis		93.081	7	220	0.00016	0.0421	TGFB1,WFS1,APOE,ANKH,CALB2,ATP2A3,THADA
GO:0001678	Cellular glucose homeostasis		99.4788	5	96	0.00017	0.0425	GCK,MLXIPL,TH,HNF1A,ABCC8
GO:0010043	Response to zinc ion		50.6458	4	52	0.00019	0.0476	PAM,TH,SLC30A8,ABCC8
GO:0072503	Cellular divalent inorganic cation homeostasis		Deprecated	7	227	0.0002	0.0484	TGFB1,WFS1,APOE,CALB2,ATP2A3,THADA,SLC30A8
