# Supplementary material for: Meta-evolutionary exome analysis identifies novel type 2 diabetes mellitus genes in the UK Biobank and All of Us
Source: PLoS Genet. 2025 Sep 30;21(9):e1011889. doi: 10.1371/journal.pgen.1011889 (PMC12510657; doi:10.1371/journal.pgen.1011889)
Supplement: S5 Table — (XLSX) [file pgen.1011889.s014.xlsx]

## Sheet: Sheet1
GO Term ID	GO Term Name
GO:0060681	Branch elongation involved in uteric bud branching
GO:0033500	Carbohydrate homeostasis
GO:0048589	Developmental growth
GO:0045444	Fat cell differentiation
GO:0070365	Hepatocyte differentiation
GO:0009914	Hormone transport
GO:0030073	Insulin secretion
GO:0048625	Myoblast fate commitment
GO:0009890	Negative regulation of biosynthetic process
GO:0031016	Pancreas development
GO:0015833	Peptide transport
GO:0033601	Positive regulation of mammary gland epithelial cell proliferation
GO:0051726	Regulation of cell cycle
GO:0070201	Regulation of establishment of protein localization
GO:0010817	Regulation of hormone levels
GO:0046883	Regulation of hormone secretion
GO:0050796	Regulation of insulin secretion
GO:0009743	Response to carbohydrate
GO:0034284	Response to monosaccharide
GO:0023061	Signal release
