# Supplementary material for: Meta-evolutionary exome analysis identifies novel type 2 diabetes mellitus genes in the UK Biobank and All of Us
Source: PLoS Genet. 2025 Sep 30;21(9):e1011889. doi: 10.1371/journal.pgen.1011889 (PMC12510657; doi:10.1371/journal.pgen.1011889)
Supplement: S6 Table — (XLSX) [file pgen.1011889.s015.xlsx]

## Sheet: Sheet1
Phenotype ID	Phenotype Name
MP:0000003	abnormal adipose tissue morphology
MP:0000008	increased white adipose tissue amount
MP:0000063	decreased bone mineral density
MP:0000180	abnormal circulating cholesterol level
MP:0000182	increased circulating LDL cholesterol level
MP:0000188	abnormal circulating glucose level
MP:0000189	hypoglycemia
MP:0000231	hypertension
MP:0000259	abnormal vascular development
MP:0000266	abnormal heart morphology
MP:0000272	abnormal aorta morphology
MP:0000278	abnormal myocardial fiber morphology
MP:0000343	abnormal response to cardiac infarction
MP:0000599	enlarged liver
MP:0000607	abnormal hepatocyte morphology
MP:0000747	muscle weakness
MP:0000939	decreased motor neuron number
MP:0001120	abnormal uterus morphology
MP:0001127	small ovary
MP:0001129	impaired ovarian folliculogenesis
MP:0001131	abnormal ovarian follicle morphology
MP:0001134	absent corpus luteum
MP:0001156	abnormal spermatogenesis
MP:0001257	increased body length
MP:0001258	decreased body length
MP:0001260	increased body weight
MP:0001261	obese
MP:0001262	decreased body weight
MP:0001263	weight loss
MP:0001265	decreased body size
MP:0001377	abnormal mating frequency
MP:0001402	decreased locomotor activity
MP:0001413	abnormal response to new environment
MP:0001426	polydipsia
MP:0001433	polyphagia
MP:0001463	abnormal spatial learning
MP:0001473	reduced long-term potentiation
MP:0001544	abnormal cardiovascular system physiology
MP:0001548	hyperlipidemia
MP:0001552	increased circulating triglyceride level
MP:0001554	increased circulating free fatty acids level
MP:0001556	increased circulating HDL cholesterol level
MP:0001559	hyperglycemia
MP:0001560	abnormal circulating insulin level
MP:0001575	cyanosis
MP:0001596	hypotension
MP:0001625	cardiac hypertrophy
MP:0001732	postnatal growth retardation
MP:0001745	increased circulating corticosterone level
MP:0001759	increased urine glucose level
MP:0001762	polyuria
MP:0001853	heart inflammation
MP:0001859	kidney inflammation
MP:0001899	absent long-term depression
MP:0001922	reduced male fertility
MP:0001923	reduced female fertility
MP:0001924	infertility
MP:0001926	female infertility
MP:0001931	abnormal oogenesis
MP:0001954	respiratory distress
MP:0002063	abnormal learning/memory/conditioning
MP:0002078	abnormal glucose homeostasis
MP:0002079	increased circulating insulin level
MP:0002083	premature death
MP:0002089	abnormal postnatal growth/weight/body size
MP:0002118	abnormal lipid homeostasis
MP:0002128	abnormal blood circulation
MP:0002160	abnormal reproductive system morphology
MP:0002206	abnormal CNS synaptic transmission
MP:0002566	abnormal sexual interaction
MP:0002625	heart left ventricle hypertrophy
MP:0002628	hepatic steatosis
MP:0002644	decreased circulating triglyceride level
MP:0002702	decreased circulating free fatty acids level
MP:0002703	abnormal renal tubule morphology
MP:0002705	dilated renal tubule
MP:0002710	increased glucagon secretion
MP:0002712	increased circulating glucagon level
MP:0002727	decreased circulating insulin level
MP:0002773	decreased circulating luteinizing hormone level
MP:0002780	decreased circulating testosterone level
MP:0002805	abnormal conditioned taste aversion behavior
MP:0002833	increased heart weight
MP:0002837	dystrophic cardiac calcinosis
MP:0002843	decreased systemic arterial blood pressure
MP:0002871	albuminuria
MP:0002891	increased insulin sensitivity
MP:0002908	delayed wound healing
MP:0002962	increased urine protein level
MP:0002970	abnormal white adipose tissue morphology
MP:0002972	abnormal cardiac muscle contractility
MP:0002981	increased liver weight
MP:0003025	increased vasoconstriction
MP:0003058	increased insulin secretion
MP:0003059	decreased insulin secretion
MP:0003061	decreased aerobic running capacity
MP:0003068	enlarged kidney
MP:0003212	increased susceptibility to age related obesity
MP:0003215	renal interstitial fibrosis
MP:0003339	decreased pancreatic beta cell number
MP:0003383	abnormal gluconeogenesis
MP:0003393	decreased cardiac output
MP:0003562	abnormal pancreatic beta cell physiology
MP:0003564	abnormal insulin secretion
MP:0003632	abnormal nervous system morphology
MP:0003638	abnormal response/metabolism to endogenous compounds
MP:0003651	abnormal axon extension
MP:0003797	abnormal compact bone morphology
MP:0003806	abnormal nucleotide metabolism
MP:0003819	increased left ventricle diastolic pressure
MP:0003871	abnormal myelin sheath morphology
MP:0003917	increased kidney weight
MP:0003921	abnormal heart left ventricle morphology
MP:0003949	abnormal circulating lipid level
MP:0003961	decreased lean body mass
MP:0003982	increased cholesterol level
MP:0003985	renal fibrosis
MP:0004120	cardiac ischemia
MP:0004193	abnormal kidney papilla morphology
MP:0004195	abnormal kidney calyx morphology
MP:0004201	fetal growth retardation
MP:0004701	decreased circulating insulin-like growth factor I level
MP:0004803	increased susceptibility to autoimmune diabetes
MP:0004819	decreased skeletal muscle mass
MP:0004883	abnormal vascular wound healing
MP:0004889	increased energy expenditure
MP:0004890	decreased energy expenditure
MP:0004896	abnormal endometrium morphology
MP:0004905	decreased uterus weight
MP:0004984	increased osteoclast cell number
MP:0004991	decreased bone strength
MP:0004992	increased bone resorption
MP:0005076	abnormal cell differentiation
MP:0005121	decreased circulating prolactin level
MP:0005123	increased circulating growth hormone level
MP:0005140	decreased cardiac muscle contractility
MP:0005145	increased circulating VLDL cholesterol level
MP:0005178	increased circulating cholesterol level
MP:0005181	decreased circulating estradiol level
MP:0005185	decreased circulating progesterone level
MP:0005202	lethargy
MP:0005215	abnormal pancreatic islet morphology
MP:0005217	abnormal pancreatic beta cell morphology
MP:0005257	abnormal intraocular pressure
MP:0005264	glomerulosclerosis
MP:0005281	increased fatty acids level
MP:0005289	increased oxygen consumption
MP:0005290	decreased oxygen consumption
MP:0005291	abnormal glucose tolerance
MP:0005292	improved glucose tolerance
MP:0005293	impaired glucose tolerance
MP:0005325	abnormal renal glomerulus morphology
MP:0005326	abnormal podocyte morphology
MP:0005329	abnormal myocardium layer morphology
MP:0005331	insulin resistance
MP:0005333	decreased heart rate
MP:0005361	small pituitary gland
MP:0005403	abnormal nerve conduction
MP:0005404	abnormal axon morphology
MP:0005416	abnormal circulating protein level
MP:0005418	abnormal circulating hormone level
MP:0005431	decreased oocyte number
MP:0005438	abnormal glycogen homeostasis
MP:0005439	decreased glycogen level
MP:0005448	abnormal energy homeostasis
MP:0005449	abnormal food intake
MP:0005455	increased susceptibility to weight gain
MP:0005534	decreased body temperature
MP:0005540	decreased urine albumin level
MP:0005551	abnormal eye electrophysiology
MP:0005553	increased circulating creatinine level
MP:0005557	increased creatinine clearance
MP:0005559	increased circulating glucose level
MP:0005560	decreased circulating glucose level
MP:0005565	increased blood urea nitrogen level
MP:0005584	abnormal enzyme/coenzyme activity
MP:0005591	decreased vasodilation
MP:0005645	abnormal hypothalamus physiology
MP:0005658	increased susceptibility to diet-induced obesity
MP:0005669	increased circulating leptin level
MP:0006085	myocardium necrosis
MP:0006087	increased body mass index
MP:0006094	increased fat cell size
MP:0006144	increased systemic arterial systolic blood pressure
MP:0006264	decreased systemic arterial systolic blood pressure
MP:0006353	increased glycosylated hemoglobin level
MP:0008034	enhanced lipolysis
MP:0008271	abnormal bone ossification
MP:0008335	decreased gonadotroph cell number
MP:0008368	small pituitary intermediate lobe
MP:0008414	abnormal spatial reference memory
MP:0008752	abnormal tumor necrosis factor level
MP:0008869	anovulation
MP:0008963	increased carbon dioxide production
MP:0008997	increased blood osmolality
MP:0009009	absent estrous cycle
MP:0009109	decreased pancreas weight
MP:0009114	decreased pancreatic beta cell mass
MP:0009118	increased white fat cell size
MP:0009167	increased pancreatic islet number
MP:0009171	enlarged pancreatic islets
MP:0009172	small pancreatic islets
MP:0009255	degranulated pancreatic beta cells
MP:0009288	increased epididymal fat pad weight
MP:0009302	increased renal fat pad weight
MP:0009355	increased liver triglyceride level
MP:0009356	decreased liver triglyceride level
MP:0009431	decreased fetal weight
MP:0009703	decreased birth body size
MP:0009763	increased susceptibility to induced morbidity/mortality
MP:0009815	decreased prostaglandin level
MP:0010024	increased total body fat amount
MP:0010025	decreased total body fat amount
MP:0010378	increased respiratory quotient
MP:0010379	decreased respiratory quotient
MP:0010398	decreased liver glycogen level
MP:0010399	decreased skeletal muscle glycogen level
MP:0010724	thick interventricular septum
MP:0010876	decreased bone volume
MP:0010955	abnormal respiratory electron transport chain
MP:0010957	abnormal aerobic respiration
MP:0010963	abnormal compact bone volume
MP:0011049	impaired adaptive thermogenesis
MP:0011085	postnatal lethality, complete penetrance
MP:0011101	prenatal lethality, incomplete penetrance
MP:0011125	decreased primary ovarian follicle number
MP:0011294	renal glomerulus hypertrophy
MP:0011339	abnormal glomerular mesangium morphology
MP:0011353	expanded mesangial matrix
MP:0011402	renal cast
MP:0011409	increased renal glomerulus basement membrane thickness
MP:0011430	mesangiolysis
MP:0011501	increased glomerular capsule space
MP:0011613	decreased circulating ghrelin level
MP:0011711	impaired osteoblast differentiation
MP:0011939	increased food intake
MP:0011940	decreased food intake
MP:0012735	abnormal response to exercise
MP:0013639	decreased bone stiffness
MP:0013646	decreased energy dissipated prior to femur fracture
MP:0014072	decreased cardiac muscle glycogen level
MP:0014143	decreased body fat mass
MP:0014396	decreased fat cell mitochondrial DNA content
MP:0020010	decreased bone mineral density of femur
MP:0020087	increased susceptibility to non-insulin-dependent diabetes
MP:0020411	increased abdominal adipose tissue amount
MP:0020477	abnormal locomotor circadian rhythm
MP:0020518	renal glomerular protein deposits
MP:0020519	renal glomerular immunoglobulin deposits
MP:0030009	increased bone marrow adipose tissue amount
MP:0030016	increased adipocyte glucose uptake
MP:0030017	decreased adipocyte glucose uptake
MP:0030022	decreased muscle cell glucose uptake
MP:0030589	increased pancreatic alpha cell mass
MP:0030970	ketosis
MP:0030994	decreased adipose tissue glycogen level
MP:0031115	macrovesicular hepatic steatosis
MP:0031414	decreased skeletal muscle triglyceride level
MP:0031415	increased skeletal muscle triglyceride level
MP:0031422	failure of superovulation
MP:0031618	decreased skeletal muscle cell glucose uptake
