# Supplementary material for: Meta-evolutionary exome analysis identifies novel type 2 diabetes mellitus genes in the UK Biobank and All of Us
Source: PLoS Genet. 2025 Sep 30;21(9):e1011889. doi: 10.1371/journal.pgen.1011889 (PMC12510657; doi:10.1371/journal.pgen.1011889)
Supplement: S7 Table — (XLSX) [file pgen.1011889.s016.xlsx]

## Sheet: Sheet1
Phenotype	Is T2DM Phenotype	Phenotype Similarity To T2DM Terms (n=261)	Parent Phenotype Family	# of Query Gene Overlaps	Random-Average Overlap	Random-Overlap Standard Deviation	Z-Score	P-Value	FDR	Query Gene Overlaps
increased circulating glucose level	TRUE		homeostasis/metabolism phenotype	12	2.05737	1.07827	9.22092	2.94572e-20	3.52898e-17	GCKR,ABCC8,PPARG,GCK,WFS1,PFKM,GIPR,HNF1A,MLXIPL,NEUROG3,SLC30A8,SMC6
small visceral yolk sac		58.1	embryo phenotype	2	1.01395	0.117298	8.40635	4.22979e-17	2.53365e-14	HNF4A,TONSL
abnormal muscle relaxation		87.3	muscle phenotype	2	1.01509	0.121896	8.07996	6.47893e-16	2.58725e-13	KCNJ11,ATP2A3
decreased insulin secretion	TRUE		homeostasis/metabolism phenotype	7	1.46024	0.700051	7.91336	2.50526e-15	7.50325e-13	ABCC8,GCK,PFKM,HNF1A,CDKAL1,ALDH1B1,SLC30A8
increased basal cell carcinoma incidence		54.8	neoplasm	2	1.01679	0.128471	7.6532	1.96043e-14	4.69719e-12	MSH6,PTCH1
increased glucagon secretion	TRUE		homeostasis/metabolism phenotype	2	1.01736	0.130613	7.5233	5.34118e-14	1.06646e-11	WFS1,ALDH1B1
impaired glucose tolerance	TRUE		homeostasis/metabolism phenotype	16	3.59433	1.70333	7.28318	3.26038e-13	5.5799e-11	GCKR,ABCC8,APOE,PPARG,GCK,SLC30A8,HNF4A,GIPR,WFS1,NT5C1B-RDH14,PFKM,MTMR3,NEUROG3,ALDH1B1,KCNJ11,PAM
increased urine glucose level	TRUE		homeostasis/metabolism phenotype	3	1.07357	0.265797	7.24777	4.23682e-13	6.34464e-11	NEUROG3,HNF1A,GCK
decreased circulating insulin level	TRUE		homeostasis/metabolism phenotype	12	2.64084	1.34339	6.96684	3.24141e-12	4.31467e-10	GCKR,PPARG,GCK,SLC30A8,WFS1,GIPR,PDIA6,PFKM,HNF1A,TGFB1,CDKAL1,KCNJ11
abnormal pancreas secretion		77.9	endocrine/exocrine gland phenotype	2	1.02308	0.150148	6.50641	7.69695e-11	9.22094e-09	GIPR,WFS1
hyperglycemia	TRUE		homeostasis/metabolism phenotype	6	1.48149	0.735099	6.1468	7.90629e-10	8.61067e-08	PPARG,WFS1,GCK,GIPR,HNF1A,ALDH1B1
jaundice		73.1	liver/biliary system phenotype	3	1.09625	0.311639	6.10883	1.00362e-09	1.00195e-07	LAMA4,HNF1A,JAG1
abnormal response to CNS ischemic injury		86.2	homeostasis/metabolism phenotype	2	1.02678	0.161442	6.0283	1.65691e-09	1.52691e-07	APOE,PLAT
abnormal active avoidance behavior		88.9	behavior/neurological phenotype	2	1.03167	0.187606	5.1615	2.4498e-07	2.09633e-05	TH,PLAT
abnormal glucose homeostasis	TRUE		homeostasis/metabolism phenotype	9	2.5085	1.2782	5.07861	3.80202e-07	2.88858e-05	GCKR,APOE,PPARG,GCK,PFKM,GIPR,MLXIPL,CDKAL1,KCNJ11
abnormal pancreatic islet morphology	TRUE		endocrine/exocrine gland phenotype	4	1.27097	0.53765	5.07584	3.85788e-07	2.88858e-05	PPARG,ALDH1B1,HNF1A,GCK
increased incidence of tumors by ionizing radiation induction		33	neoplasm	2	1.04392	0.204926	4.66548	3.07903e-06	0.000212205	UIMC1,PTCH1
increased triglyceride level		99.4	homeostasis/metabolism phenotype	3	1.15152	0.396816	4.6583	3.18839e-06	0.000212205	APOE,LPL,TM6SF2
enlarged thyroid gland		30.2	endocrine/exocrine gland phenotype	2	1.04554	0.208495	4.57783	4.69826e-06	0.000283895	HNF4A,PDIA6
hyperlipidemia	TRUE		homeostasis/metabolism phenotype	3	1.16451	0.401112	4.576	4.73949e-06	0.000283895	APOE,PPARG,LPL
abnormal endocrine pancreas morphology		82.5	endocrine/exocrine gland phenotype	2	1.04342	0.20998	4.55557	5.22437e-06	0.000298038	PPARG,NEUROG3
abnormal pancreatic beta cell morphology	TRUE		endocrine/exocrine gland phenotype	3	1.15768	0.406201	4.53548	5.74725e-06	0.000299357	ABCC8,NEUROG3,GCK
delayed hepatic development		62.7	liver/biliary system phenotype	2	1.0463	0.210126	4.53872	5.65961e-06	0.000299357	TGFB1,OLA1
increased skeletal muscle glycogen level		92.6	homeostasis/metabolism phenotype	2	1.04364	0.212999	4.48999	7.12265e-06	0.000355539	H6PD,PFKM
hypoxia		92.4	homeostasis/metabolism phenotype	3	1.16625	0.414562	4.42334	9.71874e-06	0.000465722	COMT,PFKM,LAMA4
decreased abdominal fat pad weight		80.2	adipose tissue phenotype	2	1.05535	0.228663	4.13118	3.60902e-05	0.00160134	KCNJ11,CDKAL1
increased circulating corticosterone level	TRUE		homeostasis/metabolism phenotype	4	1.39313	0.630723	4.13315	3.57833e-05	0.00160134	TGFB1,APOE,PLAT,WFS1
abnormal insulin secretion	TRUE		homeostasis/metabolism phenotype	2	1.05583	0.239923	3.93532	8.30858e-05	0.00322033	ABCC8,GCK
abnormal lipid homeostasis	TRUE		homeostasis/metabolism phenotype	6	1.90635	1.04096	3.93258	8.40383e-05	0.00322033	APOE,PPARG,HNF4A,MLXIPL,MTHFR,LPL
hepatic steatosis	TRUE		liver/biliary system phenotype	6	1.94504	1.03259	3.92698	8.60189e-05	0.00322033	PPARG,GCK,LGALS3,HNF4A,HNF1A,TM6SF2
increased gastrointestinal tumor incidence		42.4	neoplasm	2	1.06064	0.238664	3.93593	8.2876e-05	0.00322033	MSH6,PTCH1
insulin resistance	TRUE		homeostasis/metabolism phenotype	6	1.89974	1.03833	3.94889	7.85151e-05	0.00322033	GCKR,PPARG,GCK,PDIA6,MLXIPL,ALDH1B1
increased insulin secretion	TRUE		homeostasis/metabolism phenotype	3	1.20472	0.458214	3.918	8.92865e-05	0.00324137	KCNJ11,ABCC8,ALDH1B1
abnormal erythrocyte cell number		29.5	hematopoietic system phenotype	2	1.05286	0.242651	3.90329	9.48944e-05	0.00334363	TFR2,CD33
increased fasting circulating glucose level		93.8	homeostasis/metabolism phenotype	7	2.28117	1.2239	3.85557	0.000115459	0.00395201	PPARG,GCK,CD33,PDIA6,CYP4F8,ZNF202,ALDH1B1
microvesicular hepatic steatosis		94.1	liver/biliary system phenotype	3	1.19739	0.473526	3.80678	0.000140789	0.00468515	MTHFR,PPARG,GCK
small intestinal inflammation		65.1	immune system phenotype	2	1.06894	0.256035	3.63644	0.000276431	0.00895037	TGFB1,LGALS3
decreased splenocyte number		17.1	hematopoietic system phenotype	2	1.07418	0.267247	3.4643	0.000531613	0.0166539	DCLRE1C,ZFP36L2
liver vascular congestion		76	liver/biliary system phenotype	2	1.07324	0.267925	3.45901	0.000542156	0.0166539	TH,LPL
increased circulating bilirubin level		78.3	homeostasis/metabolism phenotype	6	2.13924	1.12959	3.41785	0.00063119	0.0189041	APOE,PFKM,HNF4A,HNF1A,JAG1,PRKAG1
decreased subcutaneous adipose tissue amount		83.8	integument phenotype	4	1.52244	0.727157	3.40719	0.000656362	0.0191786	KCNJ11,CDKAL1,TGFB1,PPARG
abnormal cued conditioning behavior		85.2	behavior/neurological phenotype	3	1.27104	0.523125	3.30506	0.000949566	0.0270852	TH,PLAT,WFS1
increased spleen iron level		56.6	homeostasis/metabolism phenotype	2	1.0809	0.284773	3.22748	0.00124884	0.0347933	PRKAG1,TFR2
abnormal triglyceride level		94.4	homeostasis/metabolism phenotype	2	1.08394	0.289455	3.16476	0.0015521	0.0422596	APOE,PPARG
heart left ventricle hypertrophy	TRUE		cardiovascular system phenotype	3	1.28504	0.546341	3.139	0.00169527	0.0451319	PFKM,PLAT,LAMA4
increased circulating phospholipid level		87.5	homeostasis/metabolism phenotype	2	1.08445	0.293031	3.12442	0.00178153	0.0454101	APOE,LPL
increased liver triglyceride level	TRUE		homeostasis/metabolism phenotype	4	1.57805	0.774159	3.12849	0.00175709	0.0454101	LGALS3,CDKAL1,PPARG,TM6SF2
