# Supplementary material for: Meta-evolutionary exome analysis identifies novel type 2 diabetes mellitus genes in the UK Biobank and All of Us
Source: PLoS Genet. 2025 Sep 30;21(9):e1011889. doi: 10.1371/journal.pgen.1011889 (PMC12510657; doi:10.1371/journal.pgen.1011889)
Supplement: S8 Table — Hypergeometric overlap between the top 100 genes in downsampled experiments and the top 100 full cohort genes, and the AUROC of T2DM gold standards (n = 31) across the full p-value rankings in down-sampled experiments. (XLSX) [file pgen.1011889.s017.xlsx]

## Sheet: Sheet1
Method	Cohort Size	Iteration	Top 100 Overlap with Gold Standards Hypergeometric P-Value	Gold Standard AUROC	Top 100 Intra-Method Overlap Hypergeometric P-Value
MEVA	500	0	0.0099289	0.630362	0.00243156
MEVA	500	1	0.0092972	0.637683	3.49e-13
MEVA	500	2	1	0.49734	2.1e-05
MEVA	500	3	0.0092972	0.673197	0.00243156
MEVA	500	4	0.140402	0.583067	2.1e-05
MEVA	1000	0	0.140402	0.686255	2.1e-05
MEVA	1000	1	0.0099289	0.663756	1.49e-06
MEVA	1000	2	0.0099289	0.654013	4.81e-09
MEVA	1000	3	0.140402	0.629646	0.000249385
MEVA	1000	4	0.0099289	0.690246	4.81e-09
MEVA	5000	0	7.46367e-09	0.742178	1.18e-14
MEVA	5000	1	1.63711e-12	0.792903	2.62e-24
MEVA	5000	2	7.46367e-09	0.830941	3.6e-16
MEVA	5000	3	7.46367e-09	0.767423	1.31e-22
MEVA	5000	4	0.000453353	0.849636	3.6e-16
MEVA	10000	0	1.79384e-16	0.896524	2.03e-31
MEVA	10000	1	1.05548e-20	0.822705	5.66e-41
MEVA	10000	2	1.48267e-18	0.844932	4.89e-47
MEVA	10000	3	1.85876e-14	0.833778	3.72e-35
MEVA	10000	4	1.85876e-14	0.855207	5.66e-41
MEVA	15000	0	1.48267e-18	0.922354	3.27e-51
MEVA	15000	1	1.79384e-16	0.914422	4.26e-62
MEVA	15000	2	1.48267e-18	0.927056	1.15e-57
MEVA	15000	3	6.49744e-23	0.906191	2.38e-64
MEVA	15000	4	3.46811e-25	0.914829	2.93e-71
MEVA	20000	0	6.47266e-30	0.904222	6.21e-96
MEVA	20000	1	6.47266e-30	0.894105	3.54e-101
MEVA	20000	2	3.46811e-25	0.893339	1.53e-98
MEVA	20000	3	3.46811e-25	0.889594	2.37e-93
MEVA	20000	4	6.47266e-30	0.925155	1.53e-98
EAML	500	0	0.131682	0.509283	1
EAML	500	1	0.127289	0.490981	1
EAML	500	2	1	0.545838	0.0204223
EAML	500	3	0.127289	0.564895	1
EAML	500	4	0.131682	0.552952	0.442049
EAML	1000	0	1	0.573946	0.114594
EAML	1000	1	0.127289	0.651905	0.0027311
EAML	1000	2	0.131682	0.534382	0.442049
EAML	1000	3	0.00868425	0.508241	2.5148e-05
EAML	1000	4	0.131682	0.61747	0.0204223
EAML	5000	0	2.60118e-07	0.754556	5.59456e-16
EAML	5000	1	1.12158e-05	0.682595	5.08207e-13
EAML	5000	2	1.12158e-05	0.704028	1.0355e-20
EAML	5000	3	1.12158e-05	0.759415	5.59456e-16
EAML	5000	4	0.00868425	0.762049	4.26316e-19
EAML	10000	0	9.04773e-15	0.848547	1.24715e-38
EAML	10000	1	7.1144e-11	0.787211	1.24715e-38
EAML	10000	2	7.1144e-11	0.792185	1.45482e-42
EAML	10000	3	9.04773e-15	0.784566	9.46858e-51
EAML	10000	4	9.04773e-15	0.827063	8.28944e-35
EAML	15000	0	3.74289e-21	0.914927	4.56264e-66
EAML	15000	1	5.87658e-19	0.84772	3.66458e-57
EAML	15000	2	9.04773e-15	0.889398	1.45218e-61
EAML	15000	3	9.64497e-26	0.871879	1.28285e-82
EAML	15000	4	5.87658e-19	0.877685	5.20903e-73
EAML	20000	0	3.91148e-28	0.866631	1.92499e-108
EAML	20000	1	3.91148e-28	0.87682	1.92499e-108
EAML	20000	2	1.82336e-28	0.894961	1.57715e-119
EAML	20000	3	2.048e-23	0.839466	3.34492e-95
EAML	20000	4	1.36489e-30	0.878635	1.57715e-119
GeneEMBED	500	0	0.0105792	0.743522	0.00255494
GeneEMBED	500	1	0.0105792	0.722827	4.09557e-13
GeneEMBED	500	2	1	0.589361	2.26723e-05
GeneEMBED	500	3	0.000500101	0.721114	5.40951e-09
GeneEMBED	500	4	0.144729	0.66812	1.62985e-06
GeneEMBED	1000	0	0.144729	0.710791	1.00592e-07
GeneEMBED	1000	1	0.0105792	0.703418	4.34252e-16
GeneEMBED	1000	2	0.0105792	0.709468	5.40951e-09
GeneEMBED	1000	3	0.0105792	0.666502	5.40951e-09
GeneEMBED	1000	4	0.0105792	0.713382	4.09557e-13
GeneEMBED	5000	0	4.44364e-07	0.763785	1.67017e-22
GeneEMBED	5000	1	4.44364e-07	0.787904	1.1206e-27
GeneEMBED	5000	2	1.56069e-10	0.863354	4.34252e-16
GeneEMBED	5000	3	1.70377e-05	0.756563	3.39549e-24
GeneEMBED	5000	4	1.70377e-05	0.83157	6.39957e-26
GeneEMBED	10000	0	1.56069e-10	0.838163	1.1206e-27
GeneEMBED	10000	1	2.60838e-14	0.837037	8.29303e-41
GeneEMBED	10000	2	9.21749e-09	0.812708	8.29303e-41
GeneEMBED	10000	3	1.56069e-10	0.823214	7.58258e-39
GeneEMBED	10000	4	4.44364e-07	0.862977	7.58258e-39
GeneEMBED	15000	0	2.19746e-12	0.889162	4.06585e-64
GeneEMBED	15000	1	2.19746e-12	0.888831	2.1728e-66
GeneEMBED	15000	2	2.63715e-16	0.901302	2.1728e-66
GeneEMBED	15000	3	2.19746e-12	0.851904	7.18035e-62
GeneEMBED	15000	4	2.60838e-14	0.882022	7.18035e-62
GeneEMBED	20000	0	2.28871e-18	0.902028	1.5033e-80
GeneEMBED	20000	1	2.19746e-12	0.848958	1.5033e-80
GeneEMBED	20000	2	2.19746e-12	0.868728	5.35639e-83
GeneEMBED	20000	3	1.56069e-10	0.8135	5.35639e-83
GeneEMBED	20000	4	2.19746e-12	0.868944	1.5033e-80
MAGMA	500	0	1	0.529197	0.406986
MAGMA	500	1	1	0.470952	1
MAGMA	500	2	1	0.452367	0.406986
MAGMA	500	3	1	0.503464	0.406986
MAGMA	500	4	1	0.531429	1
MAGMA	1000	0	1	0.478896	0.406986
MAGMA	1000	1	1	0.46091	0.406986
MAGMA	1000	2	1	0.513031	0.406986
MAGMA	1000	3	0.144729	0.481819	0.406986
MAGMA	1000	4	0.144729	0.568764	0.406986
MAGMA	5000	0	1	0.637176	0.406986
MAGMA	5000	1	0.144729	0.549734	0.0954958
MAGMA	5000	2	1	0.597548	1
MAGMA	5000	3	1	0.501619	0.406986
MAGMA	5000	4	1	0.552459	0.0954958
MAGMA	10000	0	0.000500101	0.571578	0.0954958
MAGMA	10000	1	0.0105792	0.661531	0.00184015
MAGMA	10000	2	0.144729	0.628086	0.000174824
MAGMA	10000	3	1	0.577938	0.00184015
MAGMA	10000	4	0.144729	0.597635	0.0954958
MAGMA	15000	0	0.0105792	0.569112	1.07e-10
MAGMA	15000	1	1.70377e-05	0.590588	4.12e-12
MAGMA	15000	2	0.144729	0.630695	2.47e-09
MAGMA	15000	3	0.000500101	0.605545	7.67e-20
MAGMA	15000	4	0.144729	0.567324	4.12e-12
MAGMA	20000	0	0.144729	0.572866	1.67e-21
MAGMA	20000	1	0.144729	0.661835	3.34e-23
MAGMA	20000	2	0.0105792	0.601252	1.26e-16
MAGMA	20000	3	0.144729	0.601909	1.26e-16
MAGMA	20000	4	1.70377e-05	0.604672	6.2e-25
Sigma-Diff	500	0	0.144729	0.612256	1
Sigma-Diff	500	1	1	0.629317	0.433566
Sigma-Diff	500	2	0.144729	0.424275	0.109778
Sigma-Diff	500	3	1	0.603052	0.433566
Sigma-Diff	500	4	1	0.538111	1
Sigma-Diff	1000	0	0.144729	0.549655	0.109778
Sigma-Diff	1000	1	1	0.57486	0.0190828
Sigma-Diff	1000	2	0.144729	0.652843	0.109778
Sigma-Diff	1000	3	1	0.554632	0.433566
Sigma-Diff	1000	4	1	0.630139	1
Sigma-Diff	5000	0	1.56069e-10	0.682891	3.92478e-16
Sigma-Diff	5000	1	0.000500101	0.671784	1.55217e-06
Sigma-Diff	5000	2	0.000500101	0.772173	1.55217e-06
Sigma-Diff	5000	3	4.44364e-07	0.70615	2.38833e-10
Sigma-Diff	5000	4	4.44364e-07	0.761494	1.27446e-14
Sigma-Diff	10000	0	2.60838e-14	0.799449	1.55481e-29
Sigma-Diff	10000	1	2.63715e-16	0.741559	9.61032e-28
Sigma-Diff	10000	2	2.19746e-12	0.753436	1.55481e-29
Sigma-Diff	10000	3	2.60838e-14	0.759922	4.3552e-35
Sigma-Diff	10000	4	2.19746e-12	0.793823	4.3552e-35
Sigma-Diff	15000	0	2.28871e-18	0.849161	3.82275e-71
Sigma-Diff	15000	1	2.28871e-18	0.839476	1.44178e-57
Sigma-Diff	15000	2	2.28871e-18	0.875539	1.44178e-57
Sigma-Diff	15000	3	2.28871e-18	0.825531	5.42082e-62
Sigma-Diff	15000	4	2.28871e-18	0.84135	1.705e-73
Sigma-Diff	20000	0	3.10204e-27	0.876251	2.15329e-117
Sigma-Diff	20000	1	6.29866e-25	0.839573	1.17573e-90
Sigma-Diff	20000	2	6.29866e-25	0.819483	2.14098e-98
Sigma-Diff	20000	3	2.63715e-16	0.798944	3.77999e-83
Sigma-Diff	20000	4	1.11445e-22	0.832785	8.64266e-96
