# Supplementary material for: Meta-evolutionary exome analysis identifies novel type 2 diabetes mellitus genes in the UK Biobank and All of Us
Source: PLoS Genet. 2025 Sep 30;21(9):e1011889. doi: 10.1371/journal.pgen.1011889 (PMC12510657; doi:10.1371/journal.pgen.1011889)
Supplement: S9 Table — (XLSX) [file pgen.1011889.s018.xlsx]

## Sheet: Sheet1
Gene	500x500	1,000x1,000	5,000x5,000	10,000x10,000	15,000x15,000	20,000x20,000	Total
SLC30A8	0	2	5	5	5	5	22
WFS1	0	1	4	5	5	5	20
ARAP1	1	0	4	5	4	5	19
MICB	0	2	2	5	5	5	19
HNF1A	2	0	4	4	4	5	19
APOE	2	3	1	4	3	5	18
NRIP1	1	0	4	3	4	5	17
MGA	2	2	0	3	5	5	17
GCK	0	0	1	5	5	5	16
COMT	0	1	4	3	3	5	16
PAM	0	0	1	4	5	5	15
PPARG	0	0	1	5	4	5	15
THADA	0	1	1	3	5	5	15
JAG1	2	0	1	2	5	4	14
EFCAB13	1	3	2	2	3	2	13
HNF4A	0	1	2	1	3	5	12
MTHFR	1	1	1	2	3	4	12
CALCOCO2	1	1	0	2	3	5	12
ABO	0	0	0	3	4	5	12
COBLL1	0	0	0	3	4	5	12
SMC6	1	0	1	3	3	3	11
ZNF641	0	0	1	3	2	5	11
CENPW	1	1	1	1	3	4	11
MCCD1	0	0	0	3	2	5	10
DCLRE1C	1	0	1	1	3	4	10
PRKAG1	1	0	1	2	4	2	10
PLCB3	1	0	1	2	4	2	10
NEUROG3	0	0	0	2	4	4	10
EML2	0	1	2	2	2	3	10
OLA1	1	0	1	2	3	2	9
MSH6	0	0	1	1	4	3	9
ICAM3	1	1	1	1	3	2	9
NCAN	0	0	0	1	3	5	9
LAMA4	0	0	2	1	3	3	9
CYP2C18	0	0	1	1	4	3	9
CD33	1	0	2	0	1	4	8
MLXIPL	0	1	0	1	2	4	8
PFKM	0	0	0	2	2	4	8
KCNJ11	0	0	1	1	2	4	8
ASCC2	0	0	1	1	1	4	7
NCBP1	1	1	0	1	2	2	7
HSPA4L	1	0	0	1	2	3	7
ACVR1C	0	0	0	0	4	3	7
ALDH1B1	0	0	2	1	1	3	7
TM6SF2	0	0	0	0	2	5	7
GPSM1	0	0	0	2	1	4	7
MCL1	1	1	0	2	1	1	6
FRAT2	0	0	1	0	3	2	6
OR10Z1	0	0	1	1	2	2	6
H1FNT	0	0	0	1	1	4	6
TUBB1	1	0	0	2	1	2	6
PTCH1	1	1	0	2	2	0	6
CROCC	0	0	0	2	3	1	6
IL21	0	0	0	0	2	4	6
WDR90	1	1	0	1	0	3	6
LPL	2	1	0	0	1	2	6
TGFB1	0	0	2	1	1	1	5
ABCC8	0	0	0	1	2	2	5
ZNF202	0	0	1	0	2	2	5
ADAM30	0	0	0	0	1	4	5
BCL2A1	0	1	2	0	0	2	5
TCF19	0	0	1	1	0	3	5
RNF123	0	0	0	2	1	2	5
CDC25C	0	0	0	1	1	3	5
ANKH	0	0	1	0	0	3	4
EPHX2	1	1	0	2	0	0	4
CDKAL1	1	0	1	1	0	1	4
PPIP5K2	0	0	1	1	0	2	4
NFKBIL1	0	0	1	0	0	3	4
CALB2	0	0	0	0	1	3	4
LGALS3	0	2	1	0	0	1	4
CCHCR1	0	1	0	1	0	2	4
TONSL	0	0	1	1	0	1	3
HSPA1L	0	0	1	0	0	2	3
XRCC1	0	0	0	2	0	1	3
PLAT	0	0	0	1	1	1	3
CYP4F8	0	0	1	0	1	1	3
PLEC	0	0	2	0	1	0	3
PDIA6	0	0	0	0	1	2	3
UIMC1	0	1	0	0	1	1	3
GIPR	0	0	0	0	1	2	3
SEPHS1	0	0	0	0	0	3	3
KDM6B	0	1	0	1	1	0	3
KDM5A	0	0	2	0	1	0	3
TFR2	0	0	0	0	1	2	3
OTOP3	0	0	0	0	2	1	3
OR2J2	0	0	0	1	0	1	2
H6PD	0	2	0	0	0	0	2
ATP2A3	1	0	0	0	1	0	2
NT5C1B-RDH14	0	0	0	0	1	1	2
PTRH2	0	0	0	0	1	1	2
TTC3	0	0	0	1	0	1	2
MTMR3	0	0	0	1	0	0	1
SERP2	0	0	0	0	0	1	1
NUDT21	0	0	0	0	0	1	1
ZFP36L2	0	0	0	0	0	0	0
CRYBA4	0	0	0	0	0	0	0
ELAC2	0	0	0	0	0	0	0
TH	0	0	0	0	0	0	0
GCKR	0	0	0	0	0	0	0
ABHD8	0	0	0	0	0	0	0
