# Supplementary material for: Meta-evolutionary exome analysis identifies novel type 2 diabetes mellitus genes in the UK Biobank and All of Us
Source: PLoS Genet. 2025 Sep 30;21(9):e1011889. doi: 10.1371/journal.pgen.1011889 (PMC12510657; doi:10.1371/journal.pgen.1011889)
Supplement: S10 Table — (XLSX) [file pgen.1011889.s019.xlsx]

## Sheet: Sheet1
T2DM Cases
Criteria Family	Field Name	Filter Criteria	Remaining Samples	Excluded Samples
Short Read WGS	Short Read WGS	TRUE	414830
Conditions Code	Type 2 Diabetes Mellitus (ICD10CM; 1567956)	TRUE	57361	357469
Physical Measurements Code	Body Mass Index	Any value	53581	3780
Labs & Measurements OR Drug Codes	Hemoglobin A1C/Hemoglobin.total in Blood (LOINC; 3004410) OR Drug Codes	HbA1c not NULL OR TRUE for taking medication (Sup. Table 3)	47934	5647
Conditions Code	Type 1 Diabetes Mellitus (SNOMED; 201254)	FALSE	41729	6205
Survey Codes > Personal and Family Health History > Hormone and Endocrine Conditions	1) Including yourself, who in your family has had type 1 diabetes? 2) Are you still seeing a doctor or health care provider for type 1 diabetes? 3) Are you currently prescribed medications and/or receiving treatment for type 1 diabetes?	FALSE to all	41112	617
Demographics	Sex at Birth	Male or Female	40607	505
Conditions	Age at T2DM diagnoses - "condition_start_datetime"	Age > 35	38556	2051
Demographics	Race & Ethnicity	White AND Not Hispanic or Latino	18176	22936
			18176
Controls
Criteria Family	Field Name	Filter Criteria	Remaining Samples	Excluded Samples
Short Read WGS	Short Read WGS	TRUE	414830
Physical Measurements Code	Body Mass Index	Any value	394615	20215
Conditions Codes	Type 1 Diabetes Mellitus (SNOMED; 201254) AND Type 2 Diabetes Mellitus (SNOMED; 201826)	FALSE	336657	57958
Conditions Codes	Gestational Diabetes (SNOMED; 4024659)	FALSE	335013	1644
Deceased	Deceased	FALSE	332368	2645
Survey Codes > Personal and Family Health History > Hormone and Endocrine Conditions	1) Including yourself, who in your family has had {type 1 diabetes/type 2 diabetes/prediabetes/other diabetes}? 2) Are you still seeing a doctor or health care provider for {type 1 diabetes/type 2 diabetes/prediabetes/other diabetes}? 3) Are you currently prescribed medications and/or receiving treatment for {type 1 diabetes/type 2 diabetes/prediabetes/other diabetes}?	FALSE to all	250536	81832
Labs & Measurements	Hemoglobin A1C/Hemoglobin.total in Blood (LOINC; 3004410)	< 5.7%	228578	21958
Conditions Codes	Hyperglycemia (SNOMED; 4214376)	FALSE	223282	5296
Demographics	Race & Ethnicity	White and Not Hispanic or Latino	108295	114987
Demographics	Date of Birth	> 66 years old	42156	66139
			42156
