# Supplementary material for: Meta-evolutionary exome analysis identifies novel type 2 diabetes mellitus genes in the UK Biobank and All of Us
Source: PLoS Genet. 2025 Sep 30;21(9):e1011889. doi: 10.1371/journal.pgen.1011889 (PMC12510657; doi:10.1371/journal.pgen.1011889)
Supplement: S11 Table — (XLSX) [file pgen.1011889.s020.xlsx]

## Sheet: Sheet1
Generic Drug Names	AoU Concept ID
Acarbose	1529331
Albiglutide	44816332
Alogliptin	43013884
Bromocriptine	730548
Canagliflozin	43526465
Chromium picolinate	19080550
Colesevelam	1518148
Dapagliflozin	44785829
Dulaglutide	45774435
Empagliflozin	45774751
Ertugliflozin	793293
Exenatide	1583722
Glimepiride	1597756
Glipizide	1560171
Glyburide	1559684
insulin aspart protamine, human	1531601
insulin aspart, human	1567198
Insulin degludec	35602717
Insulin detemir	1516976
Insulin glargine	1502905
Insulin glulisine, human	1544838
Insulin isophane	46221581
Insulin lispro	1550023
Insulin lispro protamine, human	1513876
Insulin, most rapid onset (lispro or aspart); 5 units	2721332
Insulin, regular, beef	19013951
Insulin, regular, beef-pork	1590165
Insulin, regular, human	1596977
Insulin, regular, pork	1586346
Insulins and analogues for inhalation	21600742
Linagliptin	40239216
Liraglutide	40170911
Lixisenatide	44506754
Metformin	1503297
Miglitol	1510202
Nateglinide	1502826
Pioglitazone	1525215
Pramlintide	1517998
Repaglinide	1516766
Rosiglitazone	1547504
Saxagliptin	40166035
Semaglutide	793143
Sitagliptin	1580747
