# Supplementary material for: Meta-evolutionary exome analysis identifies novel type 2 diabetes mellitus genes in the UK Biobank and All of Us
Source: PLoS Genet. 2025 Sep 30;21(9):e1011889. doi: 10.1371/journal.pgen.1011889 (PMC12510657; doi:10.1371/journal.pgen.1011889)
Supplement: S12 Table — (XLSX) [file pgen.1011889.s021.xlsx]

## Sheet: Sheet1
Gene	AoU MEVA P-value	UKB MEVA P-value
COBLL1	0.000124444	7.21645e-16
UIMC1	0.000138893	2.2843e-06
GCK	0.000252866	5.55112e-17
ZNF641	0.000620895	5.69822e-13
PPIP5K2	0.00100706	5.60505e-06
PFKM	0.00108869	1.36764e-08
CALB2	0.00116525	1.60264e-06
CENPW	0.00165392	8.90177e-13
ATP2A3	0.00183966	3.66626e-06
EML2	0.00203662	1.31641e-09
JAG1	0.00282186	3.60545e-13
GCKR	0.003996	2.41186e-07
MSH6	0.00409838	2.02755e-09
ASCC2	0.00439994	1.05804e-08
OLA1	0.00467015	1.97821e-07
H1FNT	0.00482727	1.87217e-11
TM6SF2	0.00732202	2.67602e-10
PTCH1	0.0106945	5.98283e-06
MTMR3	0.012681	9.24034e-07
TTC3	0.0184812	3.18938e-06
CD33	0.0197652	3.32593e-06
XRCC1	0.0225034	5.0344e-06
MGA	0.0322355	1.61193e-12
HSPA1L	0.0446326	6.06318e-06
GIPR	0.0449338	2.10415e-06
