# Supplementary material for: Meta-evolutionary exome analysis identifies novel type 2 diabetes mellitus genes in the UK Biobank and All of Us
Source: PLoS Genet. 2025 Sep 30;21(9):e1011889. doi: 10.1371/journal.pgen.1011889 (PMC12510657; doi:10.1371/journal.pgen.1011889)
Supplement: S13 Table — Odds ratios are stratified by EA scores (EA 70–100 approximating loss of function; EA 30–70 approximating gain of function) and Allele Frequency (AF < 50%; AF < 5%). (XLSX) [file pgen.1011889.s022.xlsx]

## Sheet: Sheet1
Gene	EA Bin	UKB All Variants (AF < 50%) Odds Raio (95% CI)	UKB All Variants (AF <50%) P-Value	UKB All Variants (AF <50%) FDR	AoU All Variants (AF <50%) Odds Raio (95% CI)	AoU All Variants (AF <50%) P-Value	UKB Rare Variants (AF <5%) Odds Raio (95% CI)	UKB Rare Variants (AF <5%) P-Value	AoU Rare Variants (AF <5%) Odds Raio (95% CI)	AoU Rare Variants (AF <5%) P-Value	Category
ARAP1	EA 30-70 (GOF)	0.91 (0.88-0.94)	4.47627e-09	2.14861e-07	0.93 (0.89-0.97)	0.000725746	0.93 (0.84-1.04)	0.212001	1.05 (0.93-1.18)	0.45586	Base 23
ZNF641	EA 70-100 (LOF)	0.91 (0.88-0.94)	7.42719e-08	3.56505e-06	0.95 (0.91-0.99)	0.0138671	1.13 (0.43-2.92)	1	1.27 (0.58-2.81)	0.689928	Nominal 25
PAM	EA 70-100 (LOF)	1.33 (1.20-1.48)	1.52797e-07	3.66712e-06	1.16 (0.99-1.36)	0.069812	1.33 (1.20-1.48)	1.52797e-07	1.16 (0.99-1.36)	0.069812	Base 23
H1FNT	EA 30-70 (GOF)	0.92 (0.89-0.95)	3.42799e-07	8.22718e-06	0.95 (0.91-1.00)	0.0364437	1.03 (0.96-1.11)	0.438137	1.07 (0.98-1.18)	0.155584	Nominal 25
ASCC2	EA 30-70 (GOF)	0.90 (0.86-0.94)	7.25705e-07	1.16113e-05	0.92 (0.87-0.98)	0.00688163	0.92 (0.74-1.13)	0.454812	1.01 (0.86-1.18)	0.967147	Nominal 25
PAM	EA 30-70 (GOF)	1.12 (1.07-1.18)	1.31932e-06	1.58319e-05	1.11 (1.04-1.19)	0.00116879	1.04 (0.96-1.14)	0.335069	1.11 (1.04-1.19)	0.00116879	Base 23
GCK	EA 30-70 (GOF)	4.67 (2.27-9.60)	3.35666e-06	3.22239e-05	4.17 (1.71-10.17)	0.000873357	4.67 (2.27-9.60)	3.35666e-06	4.17 (1.71-10.17)	0.000873357	Nominal 25
NEUROG3	EA 30-70 (GOF)	1.14 (1.08-1.21)	4.83617e-06	3.86894e-05	1.06 (0.98-1.13)	0.14346	1.14 (1.08-1.21)	4.83617e-06	1.06 (0.98-1.13)	0.14346	Base 23
THADA	EA 30-70 (GOF)	0.92 (0.89-0.95)	6.97167e-06	4.183e-05	0.90 (0.86-0.95)	2.62798e-05	1.05 (0.99-1.12)	0.104412	0.96 (0.88-1.04)	0.335213	Base 23
COBLL1	EA 30-70 (GOF)	0.92 (0.89-0.95)	6.38114e-06	4.183e-05	0.97 (0.93-1.02)	0.26156	0.98 (0.82-1.17)	0.892176	0.89 (0.72-1.11)	0.345566	Nominal 25
MGA	EA 30-70 (GOF)	1.08 (1.04-1.12)	1.08787e-05	5.80199e-05	1.01 (0.97-1.06)	0.634866	1.03 (0.97-1.09)	0.400085	0.95 (0.90-1.00)	0.057713	Nominal 25
SLC30A8	EA 70-100 (LOF)	0.37 (0.24-0.58)	6.77719e-06	0.000108435	0.67 (0.37-1.21)	0.232382	0.37 (0.24-0.58)	6.77719e-06	0.67 (0.37-1.21)	0.232382	Base 23
NCAN	EA 30-70 (GOF)	1.10 (1.05-1.15)	0.000107999	0.000518396	1.11 (1.05-1.18)	0.00043991	1.14 (0.95-1.37)	0.15609	1.16 (0.94-1.43)	0.196506	Base 23
GCK	EA 70-100 (LOF)	6.51 (2.27-18.64)	5.92287e-05	0.000670361	6.00 (0.72-49.86)	0.124961	6.51 (2.27-18.64)	5.92287e-05	6.00 (0.72-49.86)	0.124961	Nominal 25
NRIP1	EA 70-100 (LOF)	1.09 (1.04-1.13)	6.98293e-05	0.000670361	1.09 (1.03-1.15)	0.0019915	1.27 (1.02-1.60)	0.0398415	0.97 (0.74-1.27)	0.891203	Base 23
GIPR	EA 30-70 (GOF)	1.07 (1.03-1.10)	0.000200788	0.000876164	1.05 (1.00-1.09)	0.0412389	1.20 (1.02-1.42)	0.0337793	1.17 (0.95-1.44)	0.166459	Nominal 25
MSH6	EA 30-70 (GOF)	1.20 (1.08-1.32)	0.000331247	0.00132499	0.94 (0.82-1.08)	0.404714	1.20 (1.08-1.32)	0.000331247	0.94 (0.82-1.08)	0.404714	Nominal 25
XRCC1	EA 30-70 (GOF)	0.93 (0.88-0.97)	0.00148722	0.00549128	1.00 (0.94-1.06)	1	0.93 (0.85-1.02)	0.121208	0.92 (0.82-1.03)	0.139407	Nominal 25
JAG1	EA 30-70 (GOF)	0.93 (0.88-0.97)	0.00219301	0.00751888	0.96 (0.90-1.02)	0.220489	0.94 (0.77-1.15)	0.569286	0.96 (0.90-1.02)	0.220489	Nominal 25
ATP2A3	EA 30-70 (GOF)	1.11 (1.04-1.19)	0.00297699	0.00952243	1.07 (0.99-1.17)	0.0994873	1.11 (1.04-1.19)	0.00297699	1.07 (0.99-1.17)	0.0994873	Nominal 25
ADAM30	EA 30-70 (GOF)	1.17 (1.05-1.29)	0.00317414	0.00952243	1.06 (0.94-1.20)	0.315538	1.17 (1.05-1.29)	0.00317414	1.06 (0.94-1.20)	0.315538	Base 23
EML2	EA 30-70 (GOF)	1.06 (1.02-1.10)	0.0042483	0.0119952	1.05 (1.00-1.10)	0.071781	0.80 (0.62-1.02)	0.0855389	1.06 (0.78-1.44)	0.757834	Nominal 25
MLXIPL	EA 70-100 (LOF)	2.08 (1.31-3.29)	0.00191678	0.0153342	1.50 (0.76-2.95)	0.310253	2.08 (1.31-3.29)	0.00191678	1.50 (0.76-2.95)	0.310253	Base 23
CALCOCO2	EA 30-70 (GOF)	1.05 (1.01-1.09)	0.0058546	0.0156123	1.05 (1.01-1.10)	0.0205387	0.93 (0.79-1.09)	0.393381	0.92 (0.74-1.13)	0.451317	Base 23
WFS1	EA 30-70 (GOF)	1.07 (1.02-1.12)	0.00741685	0.0178004	1.15 (1.09-1.22)	1.69083e-06	1.07 (1.02-1.12)	0.00741685	1.15 (1.05-1.25)	0.00291547	Base 23
HNF1A	EA 30-70 (GOF)	1.05 (1.01-1.08)	0.00716171	0.0178004	1.05 (1.00-1.09)	0.035986	1.11 (1.03-1.19)	0.00337703	1.15 (1.05-1.26)	0.00275131	Base 23
CENPW	EA 70-100 (LOF)	1.07 (1.02-1.12)	0.00335841	0.0230291	1.04 (0.98-1.10)	0.217724	0.90 (0.49-1.68)	0.874585	1.00 (0.14-7.10)	1	Nominal 25
ABCC8	EA 30-70 (GOF)	1.24 (1.05-1.46)	0.0112435	0.0256994	1.22 (0.99-1.51)	0.0695188	1.24 (1.05-1.46)	0.0112435	1.22 (0.99-1.51)	0.0695188	Base 23
H1FNT	EA 70-100 (LOF)	1.05 (1.01-1.09)	0.00455808	0.0273485	1.03 (0.98-1.07)	0.244639	1.04 (0.71-1.51)	0.924023	1.16 (0.63-2.14)	0.755084	Nominal 25
MCL1	EA 30-70 (GOF)	0.90 (0.82-0.98)	0.0220786	0.0481715	0.83 (0.74-0.93)	0.00163575	0.90 (0.82-0.98)	0.0220786	0.83 (0.74-0.93)	0.00163575	Base 23
TUBB1	EA 30-70 (GOF)	1.07 (1.01-1.13)	0.0244349	0.048641	1.09 (1.02-1.17)	0.0138765	1.07 (1.01-1.13)	0.0244349	1.56 (1.06-2.29)	0.0275983	Base 23
MLXIPL	EA 30-70 (GOF)	1.04 (1.01-1.08)	0.0239937	0.048641	1.06 (1.01-1.12)	0.0199613	1.07 (0.94-1.23)	0.325491	1.05 (0.87-1.27)	0.630991	Base 23
CD33	EA 30-70 (GOF)	0.80 (0.66-0.97)	0.0255937	0.048641	1.04 (0.81-1.33)	0.801534	0.80 (0.66-0.97)	0.0255937	1.04 (0.81-1.33)	0.801534	Nominal 25
MTMR3	EA 30-70 (GOF)	1.27 (1.03-1.55)	0.0263472	0.048641	0.95 (0.73-1.23)	0.740863	1.27 (1.03-1.55)	0.0263472	0.95 (0.73-1.23)	0.740863	Nominal 25
OLA1	EA 30-70 (GOF)	1.04 (1.00-1.08)	0.0281934	0.0501216	0.97 (0.93-1.02)	0.211555					Nominal 25
TM6SF2	EA 30-70 (GOF)	1.10 (1.00-1.21)	0.0445042	0.076293	1.07 (0.94-1.23)	0.33154					Nominal 25
CENPW	EA 30-70 (GOF)	2.80 (1.01-7.78)	0.0635239	0.105143	1.00 (0.20-4.96)	1					Nominal 25
TTC3	EA 30-70 (GOF)	0.95 (0.91-1.00)	0.0668254	0.106921	0.98 (0.92-1.04)	0.519015					Nominal 25
NRIP1	EA 30-70 (GOF)	1.06 (1.00-1.12)	0.0694689	0.107565	0.99 (0.91-1.07)	0.76591					Base 23
LGALS3	EA 30-70 (GOF)	1.03 (1.00-1.07)	0.0856448	0.128467	1.06 (1.01-1.10)	0.0151776					Base 23
ATP2A3	EA 70-100 (LOF)	1.69 (1.07-2.68)	0.0306712	0.16358	1.29 (0.69-2.44)	0.522156					Nominal 25
ZNF641	EA 30-70 (GOF)	1.42 (0.94-2.15)	0.11707	0.170284	1.13 (0.70-1.81)	0.716026					Nominal 25
UIMC1	EA 30-70 (GOF)	1.03 (0.99-1.06)	0.145165	0.204939	1.03 (0.98-1.07)	0.244956					Nominal 25
ZFP36L2	EA 30-70 (GOF)	1.04 (0.99-1.09)	0.156827	0.215077	1.03 (0.97-1.09)	0.37246					Base 23
EPHX2	EA 30-70 (GOF)	0.94 (0.86-1.02)	0.16545	0.2206	0.96 (0.85-1.07)	0.442028					Base 23
PFKM	EA 30-70 (GOF)	0.76 (0.52-1.11)	0.183224	0.237696	0.80 (0.51-1.27)	0.415473					Nominal 25
WDR90	EA 30-70 (GOF)	0.98 (0.95-1.01)	0.191422	0.241797	0.96 (0.92-1.01)	0.0964214					Base 23
PTCH1	EA 30-70 (GOF)	1.02 (0.99-1.06)	0.204242	0.251374	0.98 (0.94-1.02)	0.345427					Nominal 25
LGALS3	EA 70-100 (LOF)	1.03 (1.00-1.07)	0.0657257	0.315483	1.15 (0.72-1.82)	0.63961					Base 23
MSH6	EA 70-100 (LOF)	1.29 (0.99-1.70)	0.0726785	0.317143	0.84 (0.58-1.19)	0.366423					Nominal 25
KCNJ11	EA 30-70 (GOF)	1.31 (0.85-2.02)	0.271914	0.326297	1.39 (0.84-2.29)	0.252418					Base 23
CALB2	EA 30-70 (GOF)	0.72 (0.42-1.23)	0.280374	0.328242	0.83 (0.42-1.65)	0.728204					Nominal 25
PPARG	EA 70-100 (LOF)	3.33 (0.92-12.12)	0.0922479	0.368992	4.00 (0.85-18.85)	0.109323					Base 23
PPIP5K2	EA 30-70 (GOF)	1.16 (0.86-1.56)	0.36364	0.415588	1.77 (1.16-2.69)	0.00944898					Nominal 25
SLC30A8	EA 30-70 (GOF)	0.80 (0.51-1.27)	0.415677	0.464012	0.50 (0.28-0.89)	0.0239875					Base 23
GIPR	EA 70-100 (LOF)	1.39 (0.93-2.08)	0.128959	0.476156	0.71 (0.34-1.48)	0.458064					Nominal 25
TTC3	EA 70-100 (LOF)	0.83 (0.64-1.07)	0.170599	0.545918	0.75 (0.47-1.20)	0.28148					Nominal 25
ABCC8	EA 70-100 (LOF)	0.77 (0.55-1.09)	0.161392	0.545918	1.28 (0.79-2.08)	0.388588					Base 23
PPARG	EA 30-70 (GOF)	1.31 (0.69-2.52)	0.511236	0.557712	1.75 (0.73-4.17)	0.286121					Base 23
HNF1A	EA 70-100 (LOF)	1.53 (0.86-2.72)	0.193222	0.579667	4.67 (1.34-16.25)	0.0127044					Base 23
CD33	EA 70-100 (LOF)	0.96 (0.90-1.03)	0.243776	0.615856	1.12 (0.58-2.15)	0.867869					Nominal 25
TUBB1	EA 70-100 (LOF)	1.16 (0.92-1.46)	0.239758	0.615856	1.04 (0.76-1.42)	0.872955					Base 23
KCNJ11	EA 70-100 (LOF)	2.00 (0.75-5.33)	0.237809	0.615856	1.30 (0.57-2.97)	0.677535					Base 23
HSPA1L	EA 30-70 (GOF)	1.04 (0.91-1.20)	0.594176	0.633788	0.96 (0.81-1.13)	0.641051					Nominal 25
EPHX2	EA 70-100 (LOF)	0.98 (0.94-1.02)	0.26733	0.641592	1.04 (0.98-1.09)	0.193604					Base 23
MCL1	EA 70-100 (LOF)	0.33 (0.07-1.65)	0.289027	0.660634	0.75 (0.17-3.35)	1					Base 23
CALCOCO2	EA 70-100 (LOF)	0.94 (0.84-1.06)	0.315742	0.688891	0.86 (0.74-1.00)	0.0554314					Base 23
GCKR	EA 30-70 (GOF)	1.03 (0.88-1.21)	0.742878	0.775177	1.04 (0.84-1.29)	0.783404					Nominal 25
TM6SF2	EA 70-100 (LOF)	1.11 (0.86-1.43)	0.471236	0.806792	1.20 (0.86-1.67)	0.314599					Nominal 25
MTMR3	EA 70-100 (LOF)	1.27 (0.73-2.23)	0.479691	0.806792	2.50 (1.10-5.68)	0.0356229					Nominal 25
ASCC2	EA 70-100 (LOF)	1.04 (0.93-1.17)	0.476621	0.806792	1.02 (0.88-1.19)	0.818137					Nominal 25
GCKR	EA 70-100 (LOF)	0.94 (0.81-1.08)	0.418989	0.806792	0.65 (0.44-0.98)	0.0457206					Nominal 25
COBLL1	EA 70-100 (LOF)	1.12 (0.86-1.46)	0.422843	0.806792	0.75 (0.54-1.04)	0.0979688					Nominal 25
WFS1	EA 70-100 (LOF)	1.04 (0.92-1.18)	0.521053	0.806792	0.87 (0.73-1.03)	0.125358					Base 23
ADAM30	EA 70-100 (LOF)	1.06 (0.90-1.26)	0.515851	0.806792	1.08 (0.84-1.39)	0.566321					Base 23
UIMC1	EA 70-100 (LOF)	0.84 (0.58-1.24)	0.439003	0.806792	0.97 (0.59-1.60)	1					Nominal 25
NCAN	EA 70-100 (LOF)	0.84 (0.54-1.30)	0.504928	0.806792	0.97 (0.62-1.52)	1					Base 23
CALB2	EA 70-100 (LOF)	0.79 (0.43-1.45)	0.542229	0.813343	2.00 (0.50-8.00)	0.507754					Nominal 25
PPIP5K2	EA 70-100 (LOF)	0.88 (0.59-1.32)	0.605994	0.835257	1.57 (0.61-4.06)	0.480564					Nominal 25
PFKM	EA 70-100 (LOF)	0.83 (0.45-1.52)	0.643844	0.835257	1.50 (0.61-3.67)	0.503317					Nominal 25
MGA	EA 70-100 (LOF)	1.02 (0.94-1.11)	0.642286	0.835257	1.04 (0.92-1.18)	0.519035					Nominal 25
NEUROG3	EA 70-100 (LOF)	0.70 (0.27-1.84)	0.629006	0.835257	inf (nan-nan)	0.249978					Base 23
EML2	EA 70-100 (LOF)	1.15 (0.75-1.77)	0.585366	0.835257	1.06 (0.65-1.74)	0.900559					Nominal 25
ARAP1	EA 70-100 (LOF)	0.94 (0.72-1.22)	0.687343	0.868223	1.22 (0.90-1.66)	0.237373					Base 23
THADA	EA 70-100 (LOF)	0.96 (0.78-1.19)	0.74875	0.921539	0.71 (0.52-0.98)	0.0408845					Base 23
GPSM1	EA 30-70 (GOF)	0.99 (0.84-1.16)	0.935169	0.935169	1.14 (0.93-1.39)	0.224442					Base 23
COMT	EA 30-70 (GOF)	1.04 (0.70-1.54)	0.92034	0.935169	1.05 (1.00-1.10)	0.0711147					Base 23
GPSM1	EA 70-100 (LOF)	0.91 (0.55-1.50)	0.798045	0.946273	0.59 (0.30-1.17)	0.175242					Base 23
WDR90	EA 70-100 (LOF)	0.98 (0.85-1.13)	0.827989	0.946273	0.88 (0.72-1.09)	0.280478					Base 23
COMT	EA 70-100 (LOF)	0.80 (0.32-2.03)	0.8145	0.946273	0.88 (0.44-1.77)	0.859984					Base 23
ZFP36L2	EA 70-100 (LOF)	1.00 (0.57-1.76)	1	1	0.67 (0.27-1.63)	0.503317					Base 23
JAG1	EA 70-100 (LOF)	0.96 (0.53-1.72)	1	1	0.12 (0.02-1.00)	0.0390376					Nominal 25
XRCC1	EA 70-100 (LOF)	0.97 (0.76-1.26)	0.896453	1	1.08 (0.69-1.69)	0.81969					Nominal 25
HSPA1L	EA 70-100 (LOF)	0.98 (0.64-1.49)	1	1	0.60 (0.32-1.14)	0.153617					Nominal 25
PTCH1	EA 70-100 (LOF)	0.97 (0.60-1.57)	1	1	1.17 (0.68-2.01)	0.677573					Nominal 25
OLA1	EA 70-100 (LOF)	1.17 (0.39-3.47)	1	1	0.33 (0.07-1.65)	0.289004					Nominal 25
