# Supplementary material for: Meta-evolutionary exome analysis identifies novel type 2 diabetes mellitus genes in the UK Biobank and All of Us
Source: PLoS Genet. 2025 Sep 30;21(9):e1011889. doi: 10.1371/journal.pgen.1011889 (PMC12510657; doi:10.1371/journal.pgen.1011889)
Supplement: S14 Table — Each cluster’s GO Biological-Process overlap with T2DKP terms is flagged (1 = overlap). (XLSX) [file pgen.1011889.s023.xlsx]

## Sheet: Sheet1
Cluster	Pathway	Biological Group	Number of Pathway Genes	Number of Cluster Genes	Cluster Genes	FDR	T2DKP Term
Cluster 1	GO:0140662: ATP-dependent protein folding chaperone	GO Molecular Function	41	4	['HSPA1L', 'HSPA4', 'HSPA4L', 'CCT3']	4.78444e-05	0
Cluster 1	Transcriptional regulation by RUNX3	Reactome Pathway	96	4	['NOTCH1', 'JAG1', 'TGFB1', 'MYC']	0.00122603	0
Cluster 1	Neovascularisation processes	Wikipathways	37	3	['NOTCH1', 'JAG1', 'TGFB1']	0.00190486	0
Cluster 1	Neurogenesis regulation in the olfactory epithelium	Wikipathways	57	3	['NOTCH1', 'JAG1', 'MYC']	0.00218162	0
Cluster 1	Markers of kidney cell lineage	Wikipathways	59	3	['NOTCH1', 'JAG1', 'TGFB1']	0.00218162	0
Cluster 1	Notch signaling pathway	Wikipathways	61	3	['NOTCH1', 'JAG1', 'MYC']	0.00218162	0
Cluster 1	Constitutive Signaling by NOTCH1 HD+PEST Domain Mutants	Reactome Pathway	58	3	['NOTCH1', 'JAG1', 'MYC']	0.00248585	0
Cluster 1	Constitutive Signaling by NOTCH1 PEST Domain Mutants	Reactome Pathway	58	3	['NOTCH1', 'JAG1', 'MYC']	0.00248585	0
Cluster 1	Signaling by NOTCH1 HD+PEST Domain Mutants in Cancer	Reactome Pathway	58	3	['NOTCH1', 'JAG1', 'MYC']	0.00248585	0
Cluster 1	Signaling by NOTCH1 PEST Domain Mutants in Cancer	Reactome Pathway	58	3	['NOTCH1', 'JAG1', 'MYC']	0.00248585	0
Cluster 1	Signaling by NOTCH1 in Cancer	Reactome Pathway	58	3	['NOTCH1', 'JAG1', 'MYC']	0.00248585	0
Cluster 1	Constitutive Signaling by NOTCH1 t(7;9)(NOTCH1:M1580_K2555) Translocation Mutant	Reactome Pathway	7	2	['NOTCH1', 'JAG1']	0.00248585	0
Cluster 1	Signaling by NOTCH1 t(7;9)(NOTCH1:M1580_K2555) Translocation Mutant	Reactome Pathway	7	2	['NOTCH1', 'JAG1']	0.00248585	0
Cluster 1	Primary focal segmental glomerulosclerosis (FSGS)	Wikipathways	72	3	['NOTCH1', 'JAG1', 'TGFB1']	0.00287761	0
Cluster 1	Signaling by NOTCH1	Reactome Pathway	74	3	['NOTCH1', 'JAG1', 'MYC']	0.00438418	0
Cluster 1	Regulation of HSF1-mediated heat shock response	Reactome Pathway	83	3	['HSPA1L', 'HSPA4', 'HSPA4L']	0.00556963	0
Cluster 1	Amplification and expansion of oncogenic pathways as metastatic traits	Wikipathways	17	2	['NOTCH1', 'JAG1']	0.00713684	0
Cluster 1	NOTCH1 regulation of endothelial cell calcification	Wikipathways	17	2	['NOTCH1', 'JAG1']	0.00713684	0
Cluster 1	Mammary gland development pathway - Embryonic development (Stage 1 of 4)	Wikipathways	18	2	['MYC', 'TGFB1']	0.00713684	0
Cluster 1	RUNX3 regulates NOTCH signaling	Reactome Pathway	14	2	['NOTCH1', 'JAG1']	0.00762177	0
Cluster 1	Constitutive Signaling by NOTCH1 HD Domain Mutants	Reactome Pathway	15	2	['NOTCH1', 'JAG1']	0.00762177	0
Cluster 1	Signaling by NOTCH1 HD Domain Mutants in Cancer	Reactome Pathway	15	2	['NOTCH1', 'JAG1']	0.00762177	0
Cluster 1	Hematopoietic stem cell gene regulation by GABP alpha/beta complex	Wikipathways	21	2	['MCL1', 'DNMT3A']	0.00869572	0
Cluster 1	Regulation of apoptosis by parathyroid hormone-related protein	Wikipathways	23	2	['MCL1', 'MYC']	0.00942032	0
Cluster 1	Photodynamic therapy-induced unfolded protein response	Wikipathways	27	2	['DNAJB11', 'PDIA6']	0.0108028	0
Cluster 1	Canonical and non-canonical Notch signaling	Wikipathways	27	2	['NOTCH1', 'JAG1']	0.0108028	0
Cluster 1	Interactions of natural killer cells in pancreatic cancer	Wikipathways	28	2	['MICB', 'MYC']	0.0108028	0
Cluster 1	GO:0002199: zona pellucida receptor complex	GO Cellular Component	8	2	['HSPA1L', 'CCT3']	0.014958	0
Cluster 1	GO:0003180: aortic valve morphogenesis	GO Biological Process	49	3	['NOTCH1', 'JAG1', 'TGFB1']	0.0204392	0
Cluster 1	GO:0006986: response to unfolded protein	GO Biological Process	57	3	['HSPA1L', 'HSPA4', 'HSPA4L']	0.0204392	0
Cluster 1	GO:0061101: neuroendocrine cell differentiation	GO Biological Process	7	2	['NOTCH1', 'JAG1']	0.0204392	0
Cluster 1	GO:0034663: endoplasmic reticulum chaperone complex	GO Cellular Component	13	2	['DNAJB11', 'PDIA6']	0.0207884	0
Cluster 1	GO:0050679: positive regulation of epithelial cell proliferation	GO Biological Process	71	3	['NOTCH1', 'TGFB1', 'MYC']	0.0218701	0
Cluster 1	GO:0051152: positive regulation of smooth muscle cell differentiation	GO Biological Process	10	2	['NOTCH1', 'TGFB1']	0.0218701	0
Cluster 1	GO:0070168: negative regulation of biomineral tissue development	GO Biological Process	10	2	['NOTCH1', 'TGFB1']	0.0218701	0
Cluster 1	Notch signaling	Wikipathways	45	2	['NOTCH1', 'JAG1']	0.0260755	0
Cluster 1	GO:2000048: negative regulation of cell-cell adhesion mediated by cadherin	GO Biological Process	12	2	['NOTCH1', 'TGFB1']	0.0274696	0
Cluster 1	Pluripotent stem cell differentiation pathway	Wikipathways	48	2	['NOTCH1', 'TGFB1']	0.0276929	0
Cluster 1	Activated NOTCH1 Transmits Signal to the Nucleus	Reactome Pathway	31	2	['NOTCH1', 'JAG1']	0.0311219	0
Cluster 1	Cardiac progenitor differentiation	Wikipathways	53	2	['NOTCH1', 'TGFB1']	0.0316462	0
Cluster 1	Hepatitis C and hepatocellular carcinoma	Wikipathways	56	2	['MYC', 'TGFB1']	0.0325226	0
Cluster 1	Overlap between signal transduction pathways contributing to LMNA laminopathies	Wikipathways	57	2	['NOTCH1', 'TGFB1']	0.0325226	0
Cluster 1	GO:0060411: cardiac septum morphogenesis	GO Biological Process	14	2	['NOTCH1', 'JAG1']	0.0331111	0
Cluster 1	Pathways affected in adenoid cystic carcinoma	Wikipathways	65	2	['NOTCH1', 'MYC']	0.0400131	0
Cluster 1	3q29 copy number variation syndrome	Wikipathways	71	2	['MYC', 'TGFB1']	0.0452938	0
Cluster 1	Chromosomal and microsatellite instability in colorectal cancer	Wikipathways	73	2	['MYC', 'TGFB1']	0.045579	0
Cluster 1	GO:0001709: cell fate determination	GO Biological Process	18	2	['JAG1', 'MCL1']	0.0478599	0
Cluster 1	GO:2000737: negative regulation of stem cell differentiation	GO Biological Process	19	2	['NOTCH1', 'JAG1']	0.0478599	0
Cluster 1	GO:0003184: pulmonary valve morphogenesis	GO Biological Process	21	2	['NOTCH1', 'JAG1']	0.0478599	0
Cluster 1	GO:0032495: response to muramyl dipeptide	GO Biological Process	22	2	['NOTCH1', 'JAG1']	0.0478599	0
Cluster 1	GO:0007492: endoderm development	GO Biological Process	22	2	['NOTCH1', 'TGFB1']	0.0478599	0
Cluster 1	GO:2000811: negative regulation of anoikis	GO Biological Process	22	2	['NOTCH1', 'MCL1']	0.0478599	0
Cluster 1	GO:0044027: negative regulation of gene expression via chromosomal CpG island methylation	GO Biological Process	24	2	['DNMT3A', 'MYC']	0.0499911	0
Cluster 1	GO:0050768: negative regulation of neurogenesis	GO Biological Process	24	2	['NOTCH1', 'DNAJB11']	0.0499911	0
Cluster 2	Maturity onset diabetes of the young	KEGG Pathway	26	5	['NEUROG3', 'HNF4A', 'HNF1A', 'PAX4', 'RFX6']	2.74485e-10	0
Cluster 2	Regulation of beta-cell development	Reactome Pathway	42	5	['NEUROG3', 'HNF4A', 'HNF1A', 'PAX4', 'RFX6']	2.79601e-08	0
Cluster 2	Regulation of gene expression in beta cells	Reactome Pathway	21	3	['HNF4A', 'HNF1A', 'RFX6']	0.000150817	0
Cluster 2	Regulation of gene expression in endocrine-committed (NEUROG3+) progenitor cells	Reactome Pathway	5	2	['NEUROG3', 'PAX4']	0.00165561	0
Cluster 2	GO:0050796: regulation of insulin secretion	GO Biological Process	51	3	['KCNJ11', 'HNF4A', 'RFX6']	0.0144294	1
Cluster 2	GO:0008282: inward rectifying potassium channel	GO Cellular Component	12	2	['KCNJ11', 'ABCC8']	0.018461	0
Cluster 2	Type II diabetes mellitus	KEGG Pathway	46	2	['KCNJ11', 'ABCC8']	0.0320935	0
Cluster 2	GO:0003309: type B pancreatic cell differentiation	GO Biological Process	10	2	['PAX4', 'RFX6']	0.0344047	0
Cluster 2	GO:0015272: ATP-activated inward rectifier potassium channel activity	GO Molecular Function	13	2	['KCNJ11', 'ABCC8']	0.0472633	0
Cluster 2	GO:0019829: ATPase-coupled monoatomic cation transmembrane transporter activity	GO Molecular Function	18	2	['KCNJ11', 'ABCC8']	0.0472633	0
Cluster 3	AGE-RAGE signaling pathway in diabetic complications	KEGG Pathway	100	5	['PLCB3', 'PIK3R3', 'PLCG1', 'CDKN1B', 'AKT2']	3.78226e-08	0
Cluster 3	ErbB signaling pathway	KEGG Pathway	85	4	['PIK3R3', 'AKT2', 'PLCG1', 'CDKN1B']	2.49169e-06	0
Cluster 3	Inflammatory mediator regulation of TRP channels	KEGG Pathway	98	4	['NTRK1', 'PIK3R3', 'PLCG1', 'PLCB3']	2.9572e-06	0
Cluster 3	ErbB signaling pathway	Wikipathways	92	4	['PIK3R3', 'AKT2', 'PLCG1', 'CDKN1B']	2.15127e-05	0
Cluster 3	Carbohydrate digestion and absorption	KEGG Pathway	47	3	['PIK3R3', 'PLCB3', 'AKT2']	3.93369e-05	0
Cluster 3	VEGF signaling pathway	KEGG Pathway	59	3	['PIK3R3', 'PLCG1', 'AKT2']	6.29476e-05	0
Cluster 3	GnRH secretion	KEGG Pathway	64	3	['PIK3R3', 'PLCB3', 'AKT2']	6.61068e-05	0
Cluster 3	Fc epsilon RI signaling pathway	KEGG Pathway	68	3	['PIK3R3', 'PLCG1', 'AKT2']	6.61068e-05	0
Cluster 3	Central carbon metabolism in cancer	KEGG Pathway	70	3	['NTRK1', 'PIK3R3', 'AKT2']	6.61068e-05	0
Cluster 3	Glioma	KEGG Pathway	75	3	['PIK3R3', 'PLCG1', 'AKT2']	6.78402e-05	0
Cluster 3	Chronic myeloid leukemia	KEGG Pathway	76	3	['AKT2', 'PIK3R3', 'CDKN1B']	6.78402e-05	0
Cluster 3	EGFR tyrosine kinase inhibitor resistance	KEGG Pathway	79	3	['PIK3R3', 'PLCG1', 'AKT2']	6.93347e-05	0
Cluster 3	PD-L1 expression and PD-1 checkpoint pathway in cancer	KEGG Pathway	89	3	['PIK3R3', 'PLCG1', 'AKT2']	8.11982e-05	0
Cluster 3	Small cell lung cancer	KEGG Pathway	92	3	['AKT2', 'PIK3R3', 'CDKN1B']	8.11982e-05	0
Cluster 3	Fc gamma R-mediated phagocytosis	KEGG Pathway	97	3	['PIK3R3', 'PLCG1', 'AKT2']	8.11982e-05	0
Cluster 3	Prostate cancer	KEGG Pathway	97	3	['AKT2', 'PIK3R3', 'CDKN1B']	8.11982e-05	0
Cluster 3	Phosphatidylinositol signaling system	KEGG Pathway	97	3	['PIK3R3', 'PLCG1', 'PLCB3']	8.11982e-05	0
Cluster 3	Endocrine resistance	KEGG Pathway	98	3	['AKT2', 'PIK3R3', 'CDKN1B']	8.11982e-05	0
Cluster 3	Choline metabolism in cancer	KEGG Pathway	98	3	['PIK3R3', 'PLCG1', 'AKT2']	8.11982e-05	0
Cluster 3	MET in type 1 papillary renal cell carcinoma	Wikipathways	59	3	['PIK3R3', 'PLCG1', 'AKT2']	0.000492851	0
Cluster 3	Non-small cell lung cancer	Wikipathways	72	3	['PIK3R3', 'PLCG1', 'AKT2']	0.00057506	0
Cluster 3	Glioblastoma signaling pathways	Wikipathways	83	3	['AKT2', 'PLCG1', 'CDKN1B']	0.00057506	0
Cluster 3	EGFR tyrosine kinase inhibitor resistance	Wikipathways	84	3	['PIK3R3', 'PLCG1', 'AKT2']	0.00057506	0
Cluster 3	Small cell lung cancer	Wikipathways	96	3	['AKT2', 'PIK3R3', 'CDKN1B']	0.000653909	0
Cluster 3	Hippo signaling regulation pathways	Wikipathways	98	3	['NTRK1', 'FGFR4', 'PLCB3']	0.000653909	0
Cluster 3	GPR40 pathway	Wikipathways	15	2	['PLCG1', 'PLCB3']	0.00131187	0
Cluster 3	Regulation of lipolysis in adipocytes	KEGG Pathway	58	2	['PIK3R3', 'AKT2']	0.00261474	0
Cluster 3	Endometrial cancer	KEGG Pathway	58	2	['PIK3R3', 'AKT2']	0.00261474	0
Cluster 3	Longevity regulating pathway - multiple species	KEGG Pathway	62	2	['PIK3R3', 'AKT2']	0.00284645	0
Cluster 3	Acute myeloid leukemia	KEGG Pathway	67	2	['PIK3R3', 'AKT2']	0.00296022	0
Cluster 3	Renal cell carcinoma	KEGG Pathway	69	2	['PIK3R3', 'AKT2']	0.00296022	0
Cluster 3	Prolactin signaling pathway	KEGG Pathway	70	2	['PIK3R3', 'AKT2']	0.00296022	0
Cluster 3	Non-small cell lung cancer	KEGG Pathway	72	2	['PLCG1', 'AKT2']	0.00296022	0
Cluster 3	Melanoma	KEGG Pathway	72	2	['PIK3R3', 'AKT2']	0.00296022	0
Cluster 3	Platinum drug resistance	KEGG Pathway	73	2	['PIK3R3', 'AKT2']	0.00296022	0
Cluster 3	Inositol phosphate metabolism	KEGG Pathway	73	2	['PLCG1', 'PLCB3']	0.00296022	0
Cluster 3	Pancreatic cancer	KEGG Pathway	76	2	['PIK3R3', 'AKT2']	0.00309769	0
Cluster 3	S1P receptor signal transduction	Wikipathways	25	2	['AKT2', 'PLCB3']	0.00332495	0
Cluster 3	B cell receptor signaling pathway	KEGG Pathway	84	2	['PIK3R3', 'AKT2']	0.00365669	0
Cluster 3	Longevity regulating pathway	KEGG Pathway	89	2	['PIK3R3', 'AKT2']	0.00397118	0
Cluster 3	PI3K-AKT-mTOR signaling pathway and therapeutic opportunities	Wikipathways	30	2	['PIK3R3', 'CDKN1B']	0.00433463	0
Cluster 3	Metabolic pathways of fibroblasts	Wikipathways	32	2	['FGFR4', 'PLCG1']	0.00438177	0
Cluster 3	Resistin as a regulator of inflammation	Wikipathways	33	2	['PLCG1', 'PLCB3']	0.00438177	0
Cluster 3	Extra-nuclear estrogen signaling	Reactome Pathway	75	3	['CDKN1B', 'PIK3R3', 'AKT2']	0.00515474	0
Cluster 3	mBDNF and proBDNF regulation of GABA neurotransmission	Wikipathways	38	2	['PIK3R3', 'PLCG1']	0.00517107	0
Cluster 3	Kisspeptin/kisspeptin receptor system in the ovary	Wikipathways	39	2	['AKT2', 'PLCB3']	0.00517107	0
Cluster 3	Neural crest cell migration during development	Wikipathways	40	2	['PIK3R3', 'AKT2']	0.00517107	0
Cluster 3	Neural crest cell migration in cancer	Wikipathways	43	2	['PIK3R3', 'AKT2']	0.00560892	0
Cluster 3	Translation inhibitors in chronically activated PDGFRA cells	Wikipathways	46	2	['PIK3R3', 'AKT2']	0.00604696	0
Cluster 3	Phosphoinositides metabolism	Wikipathways	49	2	['PLCG1', 'PLCB3']	0.00639843	0
Cluster 3	Synaptic signaling pathways associated with autism spectrum disorder	Wikipathways	50	2	['PIK3R3', 'AKT2']	0.00639843	0
Cluster 3	Signaling by FGFR4 in disease	Reactome Pathway	11	2	['FGFR4', 'PLCG1']	0.00662599	0
Cluster 3	AKT phosphorylates targets in the cytosol	Reactome Pathway	14	2	['CDKN1B', 'AKT2']	0.00662599	0
Cluster 3	Phospholipase C-mediated cascade; FGFR4	Reactome Pathway	15	2	['FGFR4', 'PLCG1']	0.00662599	0
Cluster 3	NRP1-triggered signaling pathways in pancreatic cancer	Wikipathways	54	2	['AKT2', 'CDKN1B']	0.0070106	0
Cluster 3	RANKL/RANK signaling pathway	Wikipathways	55	2	['PLCG1', 'AKT2']	0.0070106	0
Cluster 3	Modulators of TCR signaling and T cell activation	Wikipathways	61	2	['PLCG1', 'CDKN1B']	0.00823654	0
Cluster 3	Endometrial cancer	Wikipathways	63	2	['PIK3R3', 'AKT2']	0.00840453	0
Cluster 3	Physico-chemical features and toxicity-associated pathways	Wikipathways	66	2	['PLCG1', 'CDKN1B']	0.00866316	0
Cluster 3	AMP-activated protein kinase signaling	Wikipathways	67	2	['PIK3R3', 'AKT2']	0.00866316	0
Cluster 3	Melanoma	Wikipathways	68	2	['PIK3R3', 'AKT2']	0.00866316	0
Cluster 3	Primary focal segmental glomerulosclerosis (FSGS)	Wikipathways	72	2	['PLCG1', 'CDKN1B']	0.00935274	0
Cluster 3	Estrogen-dependent nuclear events downstream of ESR-membrane signaling	Reactome Pathway	24	2	['CDKN1B', 'AKT2']	0.00982027	0
Cluster 3	CD28 dependent PI3K/Akt signaling	Reactome Pathway	24	2	['PIK3R3', 'AKT2']	0.00982027	0
Cluster 3	Constitutive Signaling by AKT1 E17K in Cancer	Reactome Pathway	26	2	['CDKN1B', 'AKT2']	0.00982027	0
Cluster 3	Synthesis of IP3 and IP4 in the cytosol	Reactome Pathway	26	2	['PLCG1', 'PLCB3']	0.00982027	0
Cluster 3	Downstream signaling of activated FGFR4	Reactome Pathway	27	2	['FGFR4', 'PLCG1']	0.00982027	0
Cluster 3	G-protein beta:gamma signalling	Reactome Pathway	32	2	['PLCB3', 'AKT2']	0.0124766	0
Cluster 3	CD28 co-stimulation	Reactome Pathway	35	2	['PIK3R3', 'AKT2']	0.013598	0
Cluster 3	Pancreatic adenocarcinoma pathway	Wikipathways	89	2	['PIK3R3', 'AKT2']	0.0137695	0
Cluster 3	FLT3 Signaling	Reactome Pathway	38	2	['CDKN1B', 'AKT2']	0.0147063	0
Cluster 3	RET signaling	Reactome Pathway	41	2	['PIK3R3', 'PLCG1']	0.0147063	0
Cluster 3	Signaling by FGFR4	Reactome Pathway	41	2	['FGFR4', 'PLCG1']	0.0147063	0
Cluster 3	PI3K Cascade	Reactome Pathway	44	2	['FGFR4', 'AKT2']	0.0158253	0
Cluster 3	IRS-mediated signalling	Reactome Pathway	48	2	['FGFR4', 'AKT2']	0.0162886	0
Cluster 3	Inositol phosphate metabolism	Reactome Pathway	48	2	['PLCG1', 'PLCB3']	0.0162886	0
Cluster 3	Signaling by ERBB2	Reactome Pathway	50	2	['PLCG1', 'AKT2']	0.0162886	0
Cluster 3	IRS-related events triggered by IGF1R	Reactome Pathway	52	2	['FGFR4', 'AKT2']	0.0162886	0
Cluster 3	IGF1R signaling cascade	Reactome Pathway	53	2	['FGFR4', 'AKT2']	0.0162886	0
Cluster 3	Insulin receptor signalling cascade	Reactome Pathway	54	2	['FGFR4', 'AKT2']	0.0162886	0
Cluster 3	Signaling by Type 1 Insulin-like Growth Factor 1 Receptor (IGF1R)	Reactome Pathway	54	2	['FGFR4', 'AKT2']	0.0162886	0
Cluster 3	Signaling by FGFR in disease	Reactome Pathway	63	2	['FGFR4', 'PLCG1']	0.0212248	0
Cluster 3	FOXO-mediated transcription	Reactome Pathway	67	2	['CDKN1B', 'AKT2']	0.0230087	0
Cluster 3	GO:0004629: phospholipase C activity	GO Molecular Function	13	2	['PLCG1', 'PLCB3']	0.0245982	0
Cluster 3	Constitutive Signaling by Aberrant PI3K in Cancer	Reactome Pathway	78	2	['FGFR4', 'PIK3R3']	0.0287821	0
Cluster 3	Costimulation by the CD28 family	Reactome Pathway	78	2	['PIK3R3', 'AKT2']	0.0287821	0
Cluster 3	Signaling by Insulin receptor	Reactome Pathway	82	2	['FGFR4', 'AKT2']	0.0302552	0
Cluster 3	Cyclin E associated events during G1/S transition	Reactome Pathway	83	2	['CDKN1B', 'AKT2']	0.0302552	0
Cluster 3	Cyclin A:Cdk2-associated events at S phase entry	Reactome Pathway	85	2	['CDKN1B', 'AKT2']	0.030633	0
Cluster 3	GO:0140677: molecular function activator activity	GO Molecular Function	30	2	['PLCB3', 'AKT2']	0.0309545	0
Cluster 3	GO:0005004: GPI-linked ephrin receptor activity	GO Molecular Function	49	2	['NTRK1', 'FGFR4']	0.0309545	0
Cluster 3	GO:0005008: hepatocyte growth factor receptor activity	GO Molecular Function	49	2	['NTRK1', 'FGFR4']	0.0309545	0
Cluster 3	GO:0005020: stem cell factor receptor activity	GO Molecular Function	49	2	['NTRK1', 'FGFR4']	0.0309545	0
Cluster 3	GO:0036332: placental growth factor receptor activity	GO Molecular Function	49	2	['NTRK1', 'FGFR4']	0.0309545	0
Cluster 3	GO:0008288: boss receptor activity	GO Molecular Function	49	2	['NTRK1', 'FGFR4']	0.0309545	0
Cluster 3	GO:0060175: brain-derived neurotrophic factor receptor activity	GO Molecular Function	50	2	['NTRK1', 'FGFR4']	0.0309545	0
Cluster 3	GO:0005010: insulin-like growth factor receptor activity	GO Molecular Function	51	2	['NTRK1', 'FGFR4']	0.0309545	0
Cluster 3	GO:0038062: protein tyrosine kinase collagen receptor activity	GO Molecular Function	52	2	['NTRK1', 'FGFR4']	0.0309545	0
Cluster 3	GO:0005011: macrophage colony-stimulating factor receptor activity	GO Molecular Function	52	2	['NTRK1', 'FGFR4']	0.0309545	0
Cluster 3	GO:0005018: platelet-derived growth factor alpha-receptor activity	GO Molecular Function	53	2	['NTRK1', 'FGFR4']	0.0309545	0
Cluster 3	GO:0005009: insulin receptor activity	GO Molecular Function	53	2	['NTRK1', 'FGFR4']	0.0309545	0
Cluster 3	GO:0004435: phosphatidylinositol phospholipase C activity	GO Molecular Function	54	2	['PLCG1', 'PLCB3']	0.0309545	0
Cluster 3	GO:0005019: platelet-derived growth factor beta-receptor activity	GO Molecular Function	55	2	['NTRK1', 'FGFR4']	0.0309545	0
Cluster 3	GO:0005006: epidermal growth factor receptor activity	GO Molecular Function	57	2	['NTRK1', 'FGFR4']	0.0311763	0
Cluster 3	GO:0005005: transmembrane-ephrin receptor activity	GO Molecular Function	59	2	['NTRK1', 'FGFR4']	0.0314438	0
Cluster 3	Signaling by FGFR	Reactome Pathway	89	2	['FGFR4', 'PLCG1']	0.0324553	0
Cluster 3	GO:0005007: fibroblast growth factor receptor activity	GO Molecular Function	65	2	['NTRK1', 'FGFR4']	0.0360573	0
Cluster 3	GO:0005021: vascular endothelial growth factor receptor activity	GO Molecular Function	68	2	['NTRK1', 'FGFR4']	0.0373884	0
Cluster 3	VEGFA-VEGFR2 Pathway	Reactome Pathway	99	2	['PLCG1', 'AKT2']	0.0388283	0
Cluster 3	miR-222 in exercise-induced cardiac growth	Wikipathways	5	1	['CDKN1B']	0.0483981	0
Cluster 4	GO:0051412: response to corticosterone	GO Biological Process	14	3	['TH', 'COMT', 'FOS']	5.41996e-05	0
Cluster 4	GO:0014823: response to activity	GO Biological Process	53	3	['TH', 'KDM6B', 'FOS']	0.00173369	0
Cluster 4	Neurotransmitter disorders	Wikipathways	10	2	['COMT', 'TH']	0.00196868	0
Cluster 4	Dopamine metabolism	Wikipathways	13	2	['COMT', 'TH']	0.00196868	0
Cluster 4	Biosynthesis and regeneration of tetrahydrobiopterin and catabolism of phenylalanine	Wikipathways	15	2	['COMT', 'TH']	0.00196868	0
Cluster 4	Biogenic amine synthesis	Wikipathways	15	2	['COMT', 'TH']	0.00196868	0
Cluster 4	MTHFR deficiency	Wikipathways	24	2	['MTHFR', 'COMT']	0.00413351	0
Cluster 4	Sleep regulation	Wikipathways	38	2	['TH', 'FOS']	0.00875288	0
Cluster 4	Tyrosine metabolism	KEGG Pathway	36	2	['COMT', 'TH']	0.0150328	0
Cluster 4	RANKL/RANK signaling pathway	Wikipathways	55	2	['NFATC1', 'FOS']	0.0158023	0
Cluster 4	Amphetamine addiction	KEGG Pathway	69	2	['TH', 'FOS']	0.0164896	0
Cluster 4	Prolactin signaling pathway	KEGG Pathway	70	2	['TH', 'FOS']	0.0164896	0
Cluster 4	B cell receptor signaling pathway	KEGG Pathway	84	2	['NFATC1', 'FOS']	0.0164896	0
Cluster 4	PD-L1 expression and PD-1 checkpoint pathway in cancer	KEGG Pathway	89	2	['NFATC1', 'FOS']	0.0164896	0
Cluster 4	Th1 and Th2 cell differentiation	KEGG Pathway	92	2	['NFATC1', 'FOS']	0.0164896	0
Cluster 4	GO:0001963: synaptic transmission, dopaminergic	GO Biological Process	15	2	['COMT', 'TH']	0.0204392	0
Cluster 4	Th17 cell differentiation pathway	Wikipathways	69	2	['NFATC1', 'FOS']	0.0217919	0
Cluster 4	Hair follicle development: cytodifferentiation - part 3 of 3	Wikipathways	87	2	['NFATC1', 'FOS']	0.0269597	0
Cluster 4	T-cell activation SARS-CoV-2	Wikipathways	88	2	['NFATC1', 'FOS']	0.0269597	0
Cluster 4	T-cell receptor signaling pathway	Wikipathways	90	2	['NFATC1', 'FOS']	0.0269597	0
Cluster 4	GO:0009416: response to light stimulus	GO Biological Process	21	2	['TH', 'FOS']	0.0306275	0
Cluster 4	GO:0035902: response to immobilization stress	GO Biological Process	26	2	['TH', 'FOS']	0.0378876	0
Cluster 5	G2/M DNA damage checkpoint	Reactome Pathway	77	3	['UIMC1', 'MDC1', 'WRN']	0.00130926	0
Cluster 5	SUMOylation of DNA damage response and repair proteins	Reactome Pathway	77	3	['MDC1', 'SMC6', 'WRN']	0.00130926	0
Cluster 5	Processing of DNA double-strand break ends	Reactome Pathway	80	3	['UIMC1', 'MDC1', 'WRN']	0.00130926	0
Cluster 5	DNA IR-damage and cellular response via ATR	Wikipathways	81	3	['UIMC1', 'MDC1', 'WRN']	0.00161488	0
Cluster 5	GO:0032405: MutLalpha complex binding	GO Molecular Function	7	2	['MSH6', 'WRN']	0.00497388	0
Cluster 5	GO:0140566: histone reader activity	GO Molecular Function	27	2	['CHD1L', 'MDC1']	0.0319342	0
Cluster 5	GO:0000400: four-way junction DNA binding	GO Molecular Function	29	2	['MSH6', 'WRN']	0.0319342	0
Cluster 5	Diseases of DNA repair	Reactome Pathway	51	2	['MSH6', 'WRN']	0.0480018	0
Cluster 5	Nonhomologous End-Joining (NHEJ)	Reactome Pathway	51	2	['UIMC1', 'MDC1']	0.0480018	0
Cluster 5	GO:0036121: double-stranded DNA helicase activity	GO Molecular Function	48	2	['CHD1L', 'WRN']	0.048005	0
Cluster 5	GO:0061749: forked DNA-dependent helicase activity	GO Molecular Function	48	2	['CHD1L', 'WRN']	0.048005	0
Cluster 5	GO:1990518: single-stranded 3'-5' DNA helicase activity	GO Molecular Function	50	2	['CHD1L', 'WRN']	0.048005	0
Cluster 5	GO:0009378: four-way junction helicase activity	GO Molecular Function	54	2	['CHD1L', 'WRN']	0.0480339	0
Cluster 5	Recruitment and ATM-mediated phosphorylation of repair and signaling proteins at DNA double strand breaks	Reactome Pathway	60	2	['UIMC1', 'MDC1']	0.0491283	0
Cluster 5	DNA Double Strand Break Response	Reactome Pathway	61	2	['UIMC1', 'MDC1']	0.0491283	0
Cluster 6	Eicosanoid metabolism via cytochrome P450 monooxygenases pathway	Wikipathways	9	2	['CYP2C18', 'EPHX2']	0.00193092	0
Cluster 7	GO:0070328: triglyceride homeostasis	GO Biological Process	43	3	['MLXIPL', 'GCKR', 'LPL']	0.00104699	0
Cluster 7	Familial hyperlipidemia type 4	Wikipathways	22	2	['GCKR', 'LPL']	0.0123682	0
Cluster 7	Glycerolipid metabolism	KEGG Pathway	63	2	['PNPLA3', 'LPL']	0.0332031	0
Cluster 7	GO:0004465: lipoprotein lipase activity	GO Molecular Function	21	2	['PNPLA3', 'LPL']	0.0354662	0
Cluster 8	Galactose metabolism	KEGG Pathway	32	3	['PFKM', 'PGM1', 'GCK']	6.22275e-06	0
Cluster 8	Starch and sucrose metabolism	KEGG Pathway	36	3	['PGM1', 'PYGB', 'GCK']	6.22275e-06	0
Cluster 8	Glycolysis / Gluconeogenesis	KEGG Pathway	67	3	['PFKM', 'PGM1', 'GCK']	2.77679e-05	0
Cluster 8	GO:0006096: glycolytic process	GO Biological Process	63	3	['PFKM', 'PGM1', 'GCK']	0.00111075	0
Cluster 8	GO:0006006: glucose metabolic process	GO Biological Process	69	3	['PGM1', 'H6PD', 'GCK']	0.00111075	0
Cluster 8	Pentose phosphate pathway	KEGG Pathway	30	2	['PFKM', 'PGM1']	0.0012393	0
Cluster 8	Biosynthesis of nucleotide sugars	KEGG Pathway	37	2	['PGM1', 'GCK']	0.00151685	0
Cluster 8	Amino sugar and nucleotide sugar metabolism	KEGG Pathway	49	2	['PGM1', 'GCK']	0.00222927	0
Cluster 8	Central carbon metabolism in cancer	KEGG Pathway	70	2	['PFKM', 'GCK']	0.00391556	0
Cluster 8	Glycogen breakdown (glycogenolysis)	Reactome Pathway	14	2	['PGM1', 'PYGB']	0.00821533	0
Cluster 8	Metabolic pathways of fibroblasts	Wikipathways	32	2	['PGM1', 'GCK']	0.0117596	0
Cluster 8	Glycogen synthesis and degradation	Wikipathways	40	2	['PGM1', 'PYGB']	0.0117596	0
Cluster 8	Glycolysis and gluconeogenesis	Wikipathways	45	2	['PFKM', 'GCK']	0.0117596	0
Cluster 8	GO:0005980: glycogen catabolic process	GO Biological Process	17	2	['PFKM', 'PYGB']	0.012615	0
Cluster 8	Glycogen metabolism	Reactome Pathway	25	2	['PGM1', 'PYGB']	0.0135266	0
Cluster 8	GO:0061621: canonical glycolysis	GO Biological Process	22	2	['PFKM', 'GCK']	0.0160621	0
Cluster 8	GO:0046835: carbohydrate phosphorylation	GO Biological Process	30	2	['PFKM', 'GCK']	0.0241777	0
Cluster 8	Clear cell renal cell carcinoma pathways	Wikipathways	86	2	['PFKM', 'PGM1']	0.0324257	0
Cluster 8	Neomycin, kanamycin and gentamicin biosynthesis	KEGG Pathway	5	1	['GCK']	0.0350229	0
Cluster 9	Transcription factor regulation in adipogenesis	Wikipathways	22	2	['NRIP1', 'PPARG']	0.00247869	0
Cluster 9	GO:0046965: nuclear retinoid X receptor binding	GO Molecular Function	19	2	['NRIP1', 'PPARG']	0.00578751	0
Cluster 9	GO:0043537: negative regulation of blood vessel endothelial cell migration	GO Biological Process	21	2	['PPARG', 'APOE']	0.00877335	0
Cluster 9	GO:0015909: long-chain fatty acid transport	GO Biological Process	21	2	['PPARG', 'APOE']	0.00877335	0
Cluster 9	GO:0010875: positive regulation of cholesterol efflux	GO Biological Process	34	2	['PPARG', 'APOE']	0.0131533	0
Cluster 9	GO:0048662: negative regulation of smooth muscle cell proliferation	GO Biological Process	36	2	['PPARG', 'APOE']	0.0131533	0
Cluster 9	NR1H2 and NR1H3-mediated signaling	Reactome Pathway	54	2	['NRIP1', 'APOE']	0.0387354	0
Cluster 12	GO:0000132: establishment of mitotic spindle orientation	GO Biological Process	49	2	['NUMA1', 'GPSM1']	0.032775	0
Cluster 13	Processing of Intronless Pre-mRNAs	Reactome Pathway	20	2	['NCBP1', 'NUDT21']	0.00171739	0
Cluster 13	Processing of Capped Intronless Pre-mRNA	Reactome Pathway	29	2	['NCBP1', 'NUDT21']	0.00183489	0
Cluster 13	mRNA 3'-end processing	Reactome Pathway	58	2	['NCBP1', 'NUDT21']	0.00498043	0
Cluster 13	RNA Polymerase II Transcription Termination	Reactome Pathway	67	2	['NCBP1', 'NUDT21']	0.00499624	0
Cluster 13	mRNA surveillance pathway	KEGG Pathway	97	2	['NCBP1', 'NUDT21']	0.0053211	0
Cluster 13	GO:0031124: mRNA 3'-end processing	GO Biological Process	26	2	['NCBP1', 'NUDT21']	0.00905772	0
Cluster 16	Eicosanoids	Reactome Pathway	12	2	['CYP4F3', 'CYP4F8']	0.000474541	0
Cluster 16	Fatty acids	Reactome Pathway	15	2	['CYP4F3', 'CYP4F8']	0.000474541	0
Cluster 16	GO:0042361: menaquinone catabolic process	GO Biological Process	7	2	['CYP4F3', 'CYP4F8']	0.000510948	0
Cluster 16	GO:0042376: phylloquinone catabolic process	GO Biological Process	10	2	['CYP4F3', 'CYP4F8']	0.000510948	0
Cluster 16	GO:0006690: icosanoid metabolic process	GO Biological Process	11	2	['CYP4F3', 'CYP4F8']	0.000510948	0
Cluster 16	Synthesis of Leukotrienes (LT) and Eoxins (EX)	Reactome Pathway	21	2	['CYP4F3', 'CYP4F8']	0.000632722	0
Cluster 16	Arachidonic acid metabolism	KEGG Pathway	61	2	['CYP4F3', 'CYP4F8']	0.00209141	0
Cluster 16	Arachidonic acid metabolism	Reactome Pathway	59	2	['CYP4F3', 'CYP4F8']	0.00376018	0
Cluster 16	Cytochrome P450 - arranged by substrate type	Reactome Pathway	65	2	['CYP4F3', 'CYP4F8']	0.00376018	0
Cluster 16	Oxidation by cytochrome P450	Wikipathways	62	2	['CYP4F3', 'CYP4F8']	0.00676825	0
Cluster 16	GO:0019369: arachidonate metabolic process	GO Biological Process	70	2	['CYP4F3', 'CYP4F8']	0.0168264	0
Cluster 17	GO:0005801: cis-Golgi network	GO Cellular Component	82	2	['GOLGB1', 'GORASP1']	0.0169413	0
Cluster 18	GPCRs, class B secretin-like	Wikipathways	24	2	['GLP1R', 'GIPR']	0.000987857	0
Cluster 18	Glucagon-type ligand receptors	Reactome Pathway	33	2	['GLP1R', 'GIPR']	0.00477253	0
Cluster 18	GO:0007190: activation of adenylate cyclase activity	GO Biological Process	20	2	['GLP1R', 'GIPR']	0.00529528	0
Cluster 18	Class B/2 (Secretin family receptors)	Reactome Pathway	94	2	['GLP1R', 'GIPR']	0.0197545	0
Cluster 18	GO:0017046: peptide hormone binding	GO Molecular Function	66	2	['GLP1R', 'GIPR']	0.0242132	0
Cluster 20	Disassembly of the destruction complex and recruitment of AXIN to the membrane	Reactome Pathway	31	2	['DVL2', 'FRAT2']	0.00420308	0
Cluster 20	ncRNAs involved in Wnt signaling in hepatocellular carcinoma	Wikipathways	89	2	['DVL2', 'FRAT2']	0.00833236	0
Cluster 20	lncRNA in canonical Wnt signaling and colorectal cancer	Wikipathways	97	2	['DVL2', 'FRAT2']	0.00833236	0
Cluster 22	GO:0000462: maturation of SSU-rRNA from tricistronic rRNA transcript (SSU-rRNA, 5.8S rRNA, LSU-rRNA)	GO Biological Process	25	2	['NOP14', 'WDR46']	0.00836097	0
Cluster 22	rRNA modification in the nucleus and cytosol	Reactome Pathway	63	2	['NOP14', 'WDR46']	0.0176529	0
Cluster 22	GO:0032040: small-subunit processome	GO Cellular Component	100	2	['NOP14', 'WDR46']	0.0252512	0
