# Supplementary material for: Meta-evolutionary exome analysis identifies novel type 2 diabetes mellitus genes in the UK Biobank and All of Us
Source: PLoS Genet. 2025 Sep 30;21(9):e1011889. doi: 10.1371/journal.pgen.1011889 (PMC12510657; doi:10.1371/journal.pgen.1011889)
Supplement: S15 Table — (XLSX) [file pgen.1011889.s024.xlsx]

## Sheet: Sheet1
		Robustness				Genetics								Pathways					Phenotypes					Literature
Gene	Score	MEVA P-Value AoU	Score MEVA P-Value AoU	MEVA P-Value UKB	Score MEVA P-Value UKB	GWAS Colocalization (<0.5Mbp)	Score GWAS Colocalization	Is Gold Standard?	Score Gold Standard Recovery	Gold Standard STRING Network Diffusion	Score STRING Network Diffusion	Gold Standard First Neighbor Connections	Score First Neighbor Connections	T2DKP Overlapping GO Biological Process Terms	Score Overlapping GO Terms	T2DKP GO Term Network Diffusion	GO Biological Process Terms (Non-Overlapping)	Score GO Term Network Diffusion	T2DM Overlapping Phenotypes	Score T2DM Phenotype Overlap	T2DM Phenotype Network Diffusion	Phenotype Terms (Non-Overlapping)	Score Phenotype Network Diffusion	PubMed Co-Mentions with "type 2 diabetes"
HNF1A	8.71751	4.996e-16	0.966102	5.55e-17	0.943503	['rs1169299-? (HNF1A; 11.1 Kbp)', 'rs61953351-T (OASL; 16.3 Kbp)', 'rs1169288-? (HNF1A-AS1,HNF1A; 0.3 Kbp)', 'rs7305618-C (HNF1A-AS1; 13.4 Kbp)', 'rs187150787-A (SPPL3; 88.5 Kbp)', 'rs56348580-G (HNF1A; 8.2 Kbp)', 'rs2004910-? (RPL12P33,HNF1A-AS1; 41.6 Kbp)', 'rs527619704-A (HNF1A-AS1; 20.1 Kbp)', 'rs56158042-? (OASL; 15.3 Kbp)', 'rs2257813-? (C12orf43; 7.2 Kbp)', 'rs660549-? (SPPL3; 115.4 Kbp)',…	0.99435	1	1	0.0029625	0.983051			['Regulation of hormone secretion', 'Regulation of insulin secretion', 'Regulation of hormone levels', 'Pancreas development']	1	0.0326215	['Chemical homeostasis', 'Regulation of protein secretion', 'Response to hexose', 'Response to glucose', 'Homeostatic process', 'Glucose homeostasis', 'Response to oxygen-containing compound', 'Regulation of protein transport', 'Regulation of peptide hormone secretion', 'Cellular homeostasis', 'Response to stress', 'Regulation of secretion by cell', 'Regulation of protein localization', 'Positive…	0.943503	['increased circulating glucose level', 'decreased insulin secretion', 'increased urine glucose level', 'decreased circulating insulin level', 'hyperglycemia', 'abnormal pancreatic islet morphology', 'hepatic steatosis']	1	0.0765466	['increased circulating bilirubin level', 'jaundice']	0.887006	637
WFS1	8.63842	4.32987e-15	0.954802	0	0.99435	['rs1801212-? (WFS1; 2.5 Kbp)', 'rs10937705-? (C4orf50,JAKMIP1; 88.4 Kbp)', 'rs6446490-G (PPP2R2C; 19.7 Kbp)', 'rs1801214-C (WFS1; 2.0 Kbp)', 'rs35678078-T (PPP2R2C; 28.7 Kbp)', 'rs10937721-G (PPP2R2C,WFS1; 1.8 Kbp)', 'rs4689388-T (WFS1,JAKMIP1-DT; 1.5 Kbp)', 'rs1046316-G (WFS1; 0.9 Kbp)', 'rs147834269-A (WFS1; 1.3 Kbp)', 'rs4688989-T (WFS1; 14.4 Kbp)', 'rs4234731-A (WFS1; 5.1 Kbp)', 'rs4458523-G…	0.875706	1	1	0.0021232	0.966102			['Pancreas development']	1	0.0326215	['Chemical homeostasis', 'Homeostatic process', 'Glucose homeostasis', 'Cellular homeostasis', 'Response to stress', 'Response to chemical', 'Cellular chemical homeostasis', 'Regulation of biological quality', 'Response to organic substance', 'Primary metabolic process', 'Organic substance metabolic process', 'Metabolic process', 'Positive regulation of transport', 'Divalent inorganic cation home…	0.943503	['increased circulating glucose level', 'increased glucagon secretion', 'impaired glucose tolerance', 'decreased circulating insulin level', 'hyperglycemia', 'increased circulating corticosterone level']	1	0.0835455	['abnormal pancreas secretion', 'abnormal cued conditioning behavior']	0.903955	107
PPARG	8.58192	1.85724e-10	0.875706	1.62e-13	0.909605	['rs17036160-? (PPARG; 0.9 Kbp)', 'rs11709119-? (GSTM5P1,SYN2; 52.4 Kbp)', 'rs7621569-? (SYN2; 144.3 Kbp)', 'rs1899951-T (PPARG; 66.0 Kbp)', 'rs3963364-C (PPARG; 56.5 Kbp)', 'rs2881654-A (PPARG; 68.1 Kbp)', 'rs9989973-? (TSEN2,PPARG; 23.4 Kbp)', 'rs4135268-? (PPARG; 38.6 Kbp)', 'rs1801282-G (PPARG; 64.3 Kbp)', 'rs4684859-G (TSEN2,PPARG; 22.5 Kbp)', 'rs71304101-G (PPARG; 68.0 Kbp)', 'rs2012444-T (…	0.949153	1	1	0.00155607	0.949153			['Regulation of hormone secretion', 'Regulation of hormone levels']	1	0.0326215	['Chemical homeostasis', 'Regulation of protein secretion', 'Lipid homeostasis', 'Homeostatic process', 'Glucose homeostasis', 'Response to oxygen-containing compound', 'Regulation of protein transport', 'Response to stress', 'Regulation of secretion by cell', 'Regulation of protein localization', 'Positive regulation of protein secretion', 'Response to xenobiotic stimulus', 'Small molecule metab…	0.943503	['increased circulating glucose level', 'impaired glucose tolerance', 'decreased circulating insulin level', 'hyperglycemia', 'abnormal glucose homeostasis', 'abnormal pancreatic islet morphology', 'hyperlipidemia', 'insulin resistance', 'abnormal lipid homeostasis', 'hepatic steatosis', 'increased liver triglyceride level']	1	0.124728	['abnormal response to injury', 'decreased total fat pad weight', 'decreased brown adipose tissue amount', 'microvesicular hepatic steatosis', 'decreased white adipose tissue amount', 'decreased subcutaneous adipose tissue amount', 'abnormal endocrine pancreas morphology', 'placental labyrinth hypoplasia', 'abnormal triglyceride level', 'abnormal trophoblast layer morphology', 'increased fasting …	0.954802	317
SLC30A8	8.52542	3.31156e-10	0.858757	0	0.99435	['rs3802177-? (SLC30A8; 3.9 Kbp)', 'rs4269571-? (SLC30A8; 39.4 Kbp)', 'rs13266634-C (SLC30A8; 4.2 Kbp)', 'rs35859536-? (MED30,SLC30A8; 2.5 Kbp)', 'rs531347476-C (SLC30A8; 61.8 Kbp)', 'rs9650069-C (MED30,SLC30A8; 15.1 Kbp)', 'rs60461843-T (SLC30A8; 22.6 Kbp)', 'rs11558471-G (SLC30A8; 3.2 Kbp)', 'rs149935213-? (SLC30A8; 18.7 Kbp)', 'rs78086284-A (SLC30A8; 63.8 Kbp)', 'rs147643814-G (SLC30A8; 108.4 …	0.898305	1	1	0.00392101	1			['Regulation of hormone secretion', 'Regulation of insulin secretion', 'Regulation of hormone levels']	1	0.0163166	['Chemical homeostasis', 'Regulation of protein secretion', 'Response to hexose', 'Response to glucose', 'Homeostatic process', 'Response to oxygen-containing compound', 'Regulation of protein transport', 'Regulation of peptide hormone secretion', 'Cellular homeostasis', 'Response to stress', 'Regulation of secretion by cell', 'Regulation of protein localization', 'Positive regulation of protein …	0.870056	['increased circulating glucose level', 'decreased insulin secretion', 'impaired glucose tolerance', 'decreased circulating insulin level']	1	0.0835455	[]	0.903955	308
KCNJ11	8.17514	2.92228e-10	0.870056	4.97e-09	0.762712	['rs2074314-? (ABCC8,KCNJ11; 0.9 Kbp)', 'rs5215-? (KCNJ11; 1.2 Kbp)', 'rs5219-T (KCNJ11; 1.3 Kbp)', 'rs7928810-A (NUCB2,NCR3LG1; 35.0 Kbp)', 'rs757110-C (ABCC8; 7.6 Kbp)', 'rs4148646-C (ABCC8; 4.3 Kbp)', 'rs67254669-G (ABCC8; 59.3 Kbp)', 'rs5213-C (KCNJ11; 1.0 Kbp)', 'rs2074310-T (ABCC8; 11.0 Kbp)', 'rs10734252-G (KCNJ11; 2.6 Kbp)']	0.751412	1	1	0.00354184	0.99435			['Regulation of hormone secretion', 'Regulation of insulin secretion', 'Regulation of hormone levels']	1	0.0100766	['Regulation of protein secretion', 'Response to oxygen-containing compound', 'Regulation of protein transport', 'Regulation of peptide hormone secretion', 'Regulation of secretion by cell', 'Regulation of protein localization', 'Response to xenobiotic stimulus', 'Small molecule metabolic process', 'Response to chemical', 'Regulation of biological quality', 'Response to organic substance', 'Prima…	0.841808	['impaired glucose tolerance', 'decreased circulating insulin level', 'abnormal glucose homeostasis', 'increased insulin secretion']	1	0.124728	['decreased subcutaneous adipose tissue amount', 'decreased abdominal fat pad weight', 'abnormal muscle relaxation', 'convulsive seizures']	0.954802	314
ABCC8	8.11299	5.72905e-08	0.711864	4.63e-10	0.813559	['rs2074314-? (ABCC8,KCNJ11; 2.2 Kbp)', 'rs5215-? (KCNJ11; 5.4 Kbp)', 'rs5219-T (KCNJ11; 4.5 Kbp)', 'rs7928810-A (NUCB2,NCR3LG1; 41.6 Kbp)', 'rs757110-C (ABCC8; 4.4 Kbp)', 'rs4148646-C (ABCC8; 1.1 Kbp)', 'rs67254669-G (ABCC8; 28.3 Kbp)', 'rs5213-C (KCNJ11; 5.6 Kbp)', 'rs2074310-T (ABCC8; 7.8 Kbp)', 'rs10734252-G (KCNJ11; 9.2 Kbp)']	0.751412	1	1	0.00302791	0.988701			['Regulation of hormone secretion', 'Regulation of insulin secretion', 'Regulation of hormone levels']	1	0.0326215	['Chemical homeostasis', 'Regulation of protein secretion', 'Homeostatic process', 'Glucose homeostasis', 'Response to oxygen-containing compound', 'Regulation of protein transport', 'Regulation of peptide hormone secretion', 'Cellular homeostasis', 'Regulation of secretion by cell', 'Regulation of protein localization', 'Response to xenobiotic stimulus', 'Response to chemical', 'Cellular chemica…	0.943503	['increased circulating glucose level', 'decreased insulin secretion', 'impaired glucose tolerance', 'abnormal pancreatic beta cell morphology', 'abnormal insulin secretion', 'increased insulin secretion']	1	0.0835455	[]	0.903955	237
NEUROG3	7.72316	9.62167e-07	0.610169	2.29e-09	0.779661	['rs41277236-? (NEUROG3; 0.7 Kbp)', 'rs2616132-A (LINC02651,RPL5P26; 136.5 Kbp)', 'rs1955163-G (TMEM256P1,TSPAN15; 58.1 Kbp)', 'rs177045-G (TMEM256P1,NEUROG3; 10.2 Kbp)', 'rs1802295-A (VPS26A; 400.0 Kbp)', 'rs537982442-C (NEUROG3,TMEM256P1; 16.7 Kbp)', 'rs17476364-C (HK1; 236.9 Kbp)', 'rs2642587-G (RPL5P26,LINC02651; 132.9 Kbp)', 'rs2642588-G (LINC02651,RPL5P26; 133.6 Kbp)', 'rs190925-A (NEUROG3,…	0.915254	1	1	0.00281395	0.977401			['Pancreas development']	1	4.66291e-11	[]	0.536723	['increased circulating glucose level', 'impaired glucose tolerance', 'increased urine glucose level', 'abnormal pancreatic beta cell morphology']	1	0.0835455	['abnormal endocrine pancreas morphology']	0.903955	43
GCK	7.58757			5.55e-17	0.943503	['rs1799884-A (GCK; 8.7 Kbp)', 'rs2908282-A (YKT6; 11.1 Kbp)', 'rs2908279-G (MYL7,RNA5SP230; 9.0 Kbp)', 'rs2908274-G (GCK; 1.2 Kbp)', 'rs730497-G (GCK; 14.0 Kbp)', 'rs2908286-C (GCK; 3.0 Kbp)', 'rs35452727-T (CAMK2B; 28.4 Kbp)', 'rs2971669-C (GCK; 6.0 Kbp)', 'rs2971672-? (GCK; 22.0 Kbp)', 'rs2010825-C (GCK; 4.3 Kbp)', 'rs878521-A (CAMK2B; 17.9 Kbp)']	0.785311	1	1	0.00174248	0.960452			['Regulation of hormone secretion', 'Regulation of insulin secretion', 'Regulation of hormone levels']	1	0.0326215	['Chemical homeostasis', 'Regulation of protein secretion', 'Response to hexose', 'Response to glucose', 'Homeostatic process', 'Glucose homeostasis', 'Response to oxygen-containing compound', 'Regulation of protein transport', 'Regulation of peptide hormone secretion', 'Cellular homeostasis', 'Regulation of secretion by cell', 'Regulation of protein localization', 'Positive regulation of protein…	0.943503	['increased circulating glucose level', 'decreased insulin secretion', 'impaired glucose tolerance', 'increased urine glucose level', 'decreased circulating insulin level', 'hyperglycemia', 'abnormal glucose homeostasis', 'abnormal pancreatic islet morphology', 'abnormal pancreatic beta cell morphology', 'insulin resistance', 'abnormal insulin secretion', 'hepatic steatosis']	1	0.124728	['microvesicular hepatic steatosis', 'increased fasting circulating glucose level']	0.954802	528
HNF4A	7.41808			7.37e-10	0.80791	['rs1800961-? (HNF4A; 20.9 Kbp)', 'rs4810426-T (HNF4A-AS1,HNF4A; 17.4 Kbp)', 'rs16988991-A (HNF4A-AS1,HNF4A; 5.4 Kbp)', 'rs12625671-C (HNF4A-AS1,HNF4A; 10.5 Kbp)', 'rs113810779-C (HNF4A,HNF4A-AS1; 9.0 Kbp)', 'rs531416278-G (ADA,PKIG; 177.4 Kbp)', 'rs6065725-G (HNF4A-AS1,HNF4A; 20.7 Kbp)', 'rs13039863-C (HNF4A-AS1,HNF4A; 11.8 Kbp)', 'rs137853336-T (HNF4A; 20.9 Kbp)', 'rs191304120-G (HNF4A,HNF4A-AS…	0.875706	1	1	0.00088461	0.887006			['Regulation of hormone secretion', 'Regulation of insulin secretion', 'Regulation of hormone levels', 'Pancreas development']	1	0.0326215	['Chemical homeostasis', 'Regulation of protein secretion', 'Response to hexose', 'Lipid homeostasis', 'Response to glucose', 'Homeostatic process', 'Glucose homeostasis', 'Response to oxygen-containing compound', 'Regulation of protein transport', 'Regulation of peptide hormone secretion', 'Response to stress', 'Regulation of secretion by cell', 'Regulation of protein localization', 'Response to…	0.943503	['impaired glucose tolerance', 'abnormal lipid homeostasis', 'hepatic steatosis']	1	0.0835455	['small visceral yolk sac', 'increased circulating bilirubin level', 'enlarged thyroid gland']	0.903955	408
GIPR	7.23164			2.1e-06	0.59887	['rs10420309-? (RN7SL836P,EML2; 21.3 Kbp)', 'rs8108269-G (GIPR,RN7SL836P; 13.0 Kbp)', 'rs73054305-? (GIPR,RN7SL836P; 14.5 Kbp)', 'rs77300780-T (GIPR,RN7SL836P; 4.9 Kbp)', 'rs2238689-T (GIPR; 7.2 Kbp)', 'rs8107527-G (RN7SL836P,GIPR; 13.1 Kbp)', 'rs10407429-G (RN7SL836P,GIPR; 14.3 Kbp)', 'rs10408179-C (GIPR,RN7SL836P; 14.5 Kbp)', 'rs58304657-C (GIPR; 4.9 Kbp)', 'rs62111724-C (GIPR,RN7SL836P; 6.8 Kb…	0.898305	1	1	0.00138138	0.937853			['Regulation of hormone secretion', 'Regulation of insulin secretion', 'Regulation of hormone levels', 'Pancreas development']	1	0.0100766	['Regulation of protein secretion', 'Response to hexose', 'Response to glucose', 'Response to oxygen-containing compound', 'Regulation of protein transport', 'Regulation of peptide hormone secretion', 'Response to stress', 'Regulation of secretion by cell', 'Regulation of protein localization', 'Positive regulation of protein secretion', 'Response to chemical', 'Response to nutrient levels', 'Pos…	0.841808	['increased circulating glucose level', 'impaired glucose tolerance', 'decreased circulating insulin level', 'hyperglycemia', 'abnormal glucose homeostasis']	1	0.124728	['abnormal pancreas secretion']	0.954802	109
PAM	6.72881	6.34218e-06	0.468927	5.55e-17	0.943503	['rs72783884-? (PAM; 118.9 Kbp)', 'rs115505614-? (GIN1; 56.2 Kbp)', 'rs7729395-T (PAM; 10.9 Kbp)', 'rs78408340-G (PAM; 28.1 Kbp)', 'rs55652053-? (PAM; 29.6 Kbp)', 'rs75432112-G (MACIR,PPIP5K2; 219.6 Kbp)', 'rs149802978-G (PAM; 19.9 Kbp)', 'rs35658696-G (PAM; 28.0 Kbp)', 'rs17333350-G (SLCO6A1; 275.1 Kbp)']	0.734463	1	1	0.000719773	0.853107			[]		0.00711597	['Regulation of protein secretion', 'Response to oxygen-containing compound', 'Regulation of protein transport', 'Response to stress', 'Regulation of secretion by cell', 'Regulation of protein localization', 'Response to xenobiotic stimulus', 'Small molecule metabolic process', 'Response to chemical', 'Regulation of biological quality', 'Response to organic substance', 'Primary metabolic process'…	0.824859	['impaired glucose tolerance']	1	0.0835455	[]	0.903955	39
GPSM1	6.26554	1.20959e-13	0.937853	7.62e-09	0.757062	['rs28641468-? (GPSM1; 14.5 Kbp)', 'rs78715995-? (QSOX2; 104.9 Kbp)', 'rs11787792-A (GPSM1; 1.9 Kbp)', 'rs28624681-C (GPSM1; 16.0 Kbp)', 'rs28642213-G (GPSM1; 6.0 Kbp)', 'rs28562046-G (GPSM1; 12.5 Kbp)', 'rs28429551-T (GPSM1; 10.7 Kbp)', 'rs28642252-G (GPSM1; 8.8 Kbp)', 'rs3935875-? (GPSM1; 15.2 Kbp)', 'rs28505901-? (GPSM1; 13.0 Kbp)', 'rs28578070-G (GPSM1; 5.8 Kbp)', 'rs376993806-G (GPSM1; 7.5 K…	0.920904	1	1	0.00076102	0.864407			[]			[]		['increased energy expenditure']	1	0.00751351	['decreased white adipose tissue amount']	0.785311	3
TM6SF2	6.20339			2.68e-10	0.836158	['rs10401969-C (SUGP1; 23.5 Kbp)', 'rs751858-? (GATAD2A; 218.6 Kbp)', 'rs756350040-? (HAPLN4; 4.8 Kbp)', 'rs58542926-C (TM6SF2; 4.4 Kbp)', 'rs8100204-A (SUGP1; 9.5 Kbp)', 'rs739846-? (SUGP1; 34.9 Kbp)', 'rs3794991-T (GATAD2A; 226.4 Kbp)', 'rs8107974-T (SUGP1; 4.3 Kbp)']	0.711864			0.00144289	0.943503	PNPLA3	0.954802	[]		0.0163166	['Chemical homeostasis', 'Lipid homeostasis', 'Homeostatic process', 'Regulation of biological quality', 'Primary metabolic process', 'Organic substance metabolic process', 'Lipid metabolic process', 'Metabolic process', 'Regulation of lipid metabolic process']	0.870056	['hepatic steatosis', 'increased liver triglyceride level']	1	0.0765466	['increased triglyceride level']	0.887006	32
LPL	6.16384			1.37e-07	0.677966	['rs920590-? (CSGALNACT1,INTS10; 108.1 Kbp)', 'rs17411031-G (RPL30P9,LPL; 27.5 Kbp)', 'rs12679834-? (LPL; 4.3 Kbp)', 'rs10096633-C (LPL,RPL30P9; 6.2 Kbp)', 'rs17091891-C (LPL,RPL30P9; 18.4 Kbp)', 'rs66778572-? (LPL,RPL30P9; 91.3 Kbp)', 'rs15285-? (LPL; 0.1 Kbp)', 'rs28597716-? (RPL30P9,LPL; 111.9 Kbp)', 'rs301-? (LPL; 7.8 Kbp)', 'rs77899453-? (LPL; 21.1 Kbp)', 'rs328-C (LPL; 5.0 Kbp)', 'rs7819706…	0.830508			0.000947149	0.903955	PNPLA3;PPARG;APOE	1	[]		0.0163166	['Chemical homeostasis', 'Response to hexose', 'Lipid homeostasis', 'Response to glucose', 'Homeostatic process', 'Response to oxygen-containing compound', 'Response to stress', 'Response to xenobiotic stimulus', 'Small molecule metabolic process', 'Triglyceride homeostasis', 'Response to chemical', 'Response to nutrient levels', 'Regulation of biological quality', 'Response to organic substance'…	0.870056	['hyperlipidemia', 'abnormal lipid homeostasis']	1	0.0699897	['liver vascular congestion', 'increased circulating phospholipid level', 'increased triglyceride level']	0.881356	235
GCKR	6.0678			2.41e-07	0.655367	['rs1260326-? (GCKR; 11.2 Kbp)', 'rs780094-? (GCKR; 5.3 Kbp)', 'rs12464616-? (ZNF512; 80.5 Kbp)', 'rs8179252-? (SPATA31H1,GCKR; 0.3 Kbp)', 'rs6547692-A (GCKR; 11.6 Kbp)', 'rs2950835-G (GCKR,SPATA31H1; 4.0 Kbp)']	0.644068			0.000993686	0.915254	GCK	0.954802	[]		0.0326215	['Chemical homeostasis', 'Response to hexose', 'Lipid homeostasis', 'Homeostatic process', 'Glucose homeostasis', 'Response to oxygen-containing compound', 'Small molecule metabolic process', 'Triglyceride homeostasis', 'Response to chemical', 'Regulation of biological quality', 'Response to organic substance', 'Primary metabolic process', 'Organic substance metabolic process', 'Organic acid meta…	0.943503	['increased circulating glucose level', 'impaired glucose tolerance', 'decreased circulating insulin level', 'abnormal glucose homeostasis', 'insulin resistance']	1	0.124728	[]	0.954802	143
APOE	6.0452			3.08e-10	0.830508	['rs6857-C (NECTIN2; 16.8 Kbp)', 'rs429358-? (APOE; 0.7 Kbp)', 'rs445925-? (APOC1,APOE; 3.0 Kbp)', 'rs438811-C (APOE,APOC1; 4.1 Kbp)', 'rs147711004-? (BCAM,NECTIN2; 71.1 Kbp)', 'rs1871045-T (NECTIN2,BCAM; 82.2 Kbp)']	0.644068	1	1	0.000432858	0.745763			[]		0.0163166	['Chemical homeostasis', 'Regulation of protein secretion', 'Lipid homeostasis', 'Homeostatic process', 'Response to oxygen-containing compound', 'Regulation of protein transport', 'Cellular homeostasis', 'Response to stress', 'Regulation of secretion by cell', 'Regulation of protein localization', 'Small molecule metabolic process', 'Triglyceride homeostasis', 'Response to chemical', 'Cellular c…	0.870056	['impaired glucose tolerance', 'abnormal glucose homeostasis', 'hyperlipidemia', 'increased circulating corticosterone level', 'abnormal lipid homeostasis']	1	0.124728	['abnormal triglyceride level', 'increased circulating bilirubin level', 'increased circulating phospholipid level', 'abnormal response to CNS ischemic injury', 'increased triglyceride level']	0.954802	301
CDKAL1	6.0226			4.7e-08	0.700565	['rs7756992-? (CDKAL1; 145.0 Kbp)', 'rs2206734-A (CDKAL1; 160.2 Kbp)', 'rs4712460-? (MBOAT1; 352.5 Kbp)', 'rs7766070-A (CDKAL1; 151.9 Kbp)', 'rs4712523-G (CDKAL1; 122.9 Kbp)', 'rs9348440-A (CDKAL1; 106.6 Kbp)', 'rs9356756-? (CDKAL1; 309.5 Kbp)', 'rs35612982-? (CDKAL1; 147.9 Kbp)', 'rs35261542-? (CDKAL1; 141.1 Kbp)', 'rs7754840-C (CDKAL1; 126.6 Kbp)', 'rs10946398-C (CDKAL1; 126.3 Kbp)', 'rs4712524…	0.943503			0.001286	0.926554	SLC30A8	0.954802	[]		9.98103e-08	['Primary metabolic process', 'Organic substance metabolic process', 'Metabolic process']	0.542373	['decreased insulin secretion', 'decreased circulating insulin level', 'abnormal glucose homeostasis', 'increased liver triglyceride level']	1	0.124728	['decreased subcutaneous adipose tissue amount', 'decreased abdominal fat pad weight']	0.954802	243
PFKM	5.53672			1.37e-08	0.740113	['rs10875762-G (CCDC184,OR10AD1; 40.6 Kbp)', 'rs2732480-C (ZNF641; 196.1 Kbp)', 'rs2732469-T (OR10AD1,H1-7; 172.7 Kbp)', 'rs12819124-C (COL2A1,SENP1; 89.9 Kbp)']	0.525424			9.9094e-05	0.372881			['Regulation of hormone secretion', 'Regulation of insulin secretion', 'Regulation of hormone levels']	1	0.0326215	['Chemical homeostasis', 'Regulation of protein secretion', 'Homeostatic process', 'Glucose homeostasis', 'Regulation of protein transport', 'Regulation of peptide hormone secretion', 'Cellular homeostasis', 'Regulation of secretion by cell', 'Regulation of protein localization', 'Positive regulation of protein secretion', 'Small molecule metabolic process', 'Positive regulation of hormone secret…	0.943503	['increased circulating glucose level', 'decreased insulin secretion', 'impaired glucose tolerance', 'decreased circulating insulin level', 'abnormal glucose homeostasis', 'heart left ventricle hypertrophy']	1	0.124728	['increased skeletal muscle glycogen level', 'increased circulating bilirubin level', 'hypoxia']	0.954802	2
MLXIPL	5.50847	1.65561e-06	0.576271	2.13e-06	0.59322	['rs34062580-? (MLXIPL; 5.3 Kbp)', 'rs7792074-A (TMEM270,ELN; 393.8 Kbp)', 'rs6460047-C (MLXIPL,VPS37D; 3.6 Kbp)']	0.468927			0.00265925	0.971751			[]		0.0326215	['Chemical homeostasis', 'Response to hexose', 'Lipid homeostasis', 'Response to glucose', 'Homeostatic process', 'Glucose homeostasis', 'Response to oxygen-containing compound', 'Cellular homeostasis', 'Triglyceride homeostasis', 'Response to chemical', 'Cellular chemical homeostasis', 'Regulation of biological quality', 'Response to organic substance', 'Regulation of small molecule metabolic pr…	0.943503	['increased circulating glucose level', 'abnormal glucose homeostasis', 'insulin resistance', 'abnormal lipid homeostasis']	1	0.124728	['decreased brown adipose tissue amount', 'decreased white adipose tissue amount']	0.954802	71
LGALS3	5.39548	5.55112e-17	0.977401	5.55e-17	0.943503	[]				0.000486471	0.774011			[]		0.0049311	['Response to stress', 'Regulation of protein localization', 'Response to chemical', 'Positive regulation of protein localization', 'Primary metabolic process', 'Organic substance metabolic process', 'Metabolic process', 'Positive regulation of transport', 'Response to stimulus']	0.813559	['hepatic steatosis', 'increased liver triglyceride level']	1	0.0765466	['increased interleukin-6 secretion', 'increased tumor necrosis factor secretion', 'small intestinal inflammation', 'increased macrophage apoptosis']	0.887006	28
TGFB1	5.33333			3.46e-06	0.514124	['rs17657660-? (CYP2F1,CYP2T3P; 168.0 Kbp)', 'rs11466334-A (TGFB1; 12.1 Kbp)']	0.39548			0.000405724	0.728814	PPARG	0.954802	[]		0.0163166	['Chemical homeostasis', 'Regulation of protein secretion', 'Response to hexose', 'Lipid homeostasis', 'Response to glucose', 'Homeostatic process', 'Response to oxygen-containing compound', 'Regulation of protein transport', 'Cellular homeostasis', 'Response to stress', 'Regulation of secretion by cell', 'Regulation of protein localization', 'Positive regulation of protein secretion', 'Response …	0.870056	['decreased circulating insulin level', 'increased circulating corticosterone level']	1	0.0513613	['decreased subcutaneous adipose tissue amount', 'small intestinal inflammation', 'delayed hepatic development']	0.870056	121
ARAP1	5.16949	4.19977e-10	0.853107	5.55e-17	0.943503	['rs11602873-? (ARAP1; 43.9 Kbp)', 'rs1552224-C (ARAP1; 37.0 Kbp)', 'rs76550717-A (ARAP1; 32.1 Kbp)', 'rs11603334-A (ARAP1; 36.9 Kbp)', 'rs73541184-G (ARAP1; 32.0 Kbp)', 'rs77464186-C (ARAP1; 44.2 Kbp)', 'rs3862791-T (STARD10,ARAP1; 3.6 Kbp)', 'rs140130268-GGTTT (ARAP1,STARD10; 33.7 Kbp)', 'rs7109575-G (ARAP1; 41.2 Kbp)', 'rs74333814-C (ARAP1; 47.2 Kbp)', 'rs56200889-G (ARAP1; 11.9 Kbp)']	0.785311	1	1	0.0016115	0.954802			[]		1.51196e-07	['Response to stimulus']	0.632768	[]			[]		20
THADA	5.14124	7.4356e-09	0.785311	5.55e-17	0.943503	['rs13414381-? (THADA; 109.2 Kbp)', 'rs11904510-? (THADA; 25.5 Kbp)', 'rs17334919-T (THADA; 115.8 Kbp)', 'rs6544662-C (THADA; 111.1 Kbp)', 'rs76675804-C (THADA; 153.9 Kbp)', 'rs13414140-C (THADA; 152.0 Kbp)', 'rs10173251-G (THADA; 71.5 Kbp)', 'rs115528845-? (PLEKHH2; 104.2 Kbp)', 'rs6743071-G (THADA; 128.3 Kbp)', 'rs7578597-C (THADA; 90.4 Kbp)', 'rs6708643-A (LINC02580; 27.5 Kbp)', 'rs80147536-A …	0.920904	1	1	0.000287436	0.621469			[]		0.0163166	['Chemical homeostasis', 'Lipid homeostasis', 'Homeostatic process', 'Cellular homeostasis', 'Cellular chemical homeostasis', 'Regulation of biological quality', 'Primary metabolic process', 'Organic substance metabolic process', 'Metabolic process', 'Divalent inorganic cation homeostasis', 'Calcium ion homeostasis', 'Cellular divalent inorganic cation homeostasis']	0.870056	[]			[]		38
CDKN1B	4.98305	5.55112e-17	0.977401			['rs2066827-G (CDKN1B; 3.1 Kbp)', 'rs7303887-T (GPRC5D-AS1,FAM234B; 315.9 Kbp)']	0.39548			0.000708332	0.847458	AKT2	0.954802	[]			[]		['abnormal hepatocyte morphology', 'impaired ovarian folliculogenesis']	1	0.0272034	['abnormal granulosa cell morphology', 'increased inguinal fat pad weight', 'increased cochlear outer hair cell number']	0.80791	11
H6PD	4.90395			4.8e-11	0.853107	[]				0.000187365	0.508475	GCK	0.954802	['Regulation of hormone levels']	1	0.0100766	['Response to oxygen-containing compound', 'Small molecule metabolic process', 'Response to chemical', 'Regulation of biological quality', 'Response to organic substance', 'Primary metabolic process', 'Organic substance metabolic process', 'Metabolic process', 'Regulation of small molecule metabolic process', 'Regulation of lipid metabolic process', 'Response to stimulus']	0.841808	[]		0.00259269	['increased skeletal muscle glycogen level']	0.745763	5
TH	4.73446			7.56e-06	0.451977	['rs7482891-? (ASCL2,MIR4686; 4.0 Kbp)', 'rs231362-? (KCNQ1OT1,KCNQ1; 498.4 Kbp)', 'rs4929965-A (MIR4686,ASCL2; 4.2 Kbp)', 'rs77402029-G (KCNQ1,KCNQ1OT1; 447.3 Kbp)', 'rs116549635-A (ASCL2; 97.9 Kbp)', 'rs4072825-? (TH; 2.3 Kbp)', 'rs7937915-? (ASCL2,MIR4686; 21.3 Kbp)', 'rs4244808-G (IGF2-AS,INS-IGF2,IGF2; 22.0 Kbp)', 'rs231361-G (KCNQ1,KCNQ1OT1; 498.4 Kbp)', 'rs7107784-G (ASCL2,MIR4686; 22.0 Kb…	1			0.000240968	0.570621			[]		0.0326215	['Chemical homeostasis', 'Response to hexose', 'Response to glucose', 'Homeostatic process', 'Glucose homeostasis', 'Response to oxygen-containing compound', 'Cellular homeostasis', 'Response to stress', 'Response to xenobiotic stimulus', 'Small molecule metabolic process', 'Response to chemical', 'Cellular chemical homeostasis', 'Response to nutrient levels', 'Regulation of biological quality', …	0.943503	['abnormal lipid homeostasis']	1	0.00681216	['liver vascular congestion', 'microvesicular hepatic steatosis', 'abnormal active avoidance behavior', 'abnormal cued conditioning behavior']	0.768362	426
MTMR3	4.57062			9.24e-07	0.632768	['rs16988333-G (HORMAD2; 126.0 Kbp)', 'rs4336042-G (HORMAD2; 125.7 Kbp)', 'rs56392746-G (HORMAD2-AS1; 24.8 Kbp)', 'rs75401573-C (RFPL1S; 473.7 Kbp)', 'rs5753043-C (HORMAD2,LIF-AS1; 161.2 Kbp)', 'rs142682088-A (UQCR10,ASCC2; 108.5 Kbp)', 'rs5763857-C (HORMAD2,LIF-AS1; 152.8 Kbp)', 'rs6518681-G (LIF-AS1,HORMAD2; 182.7 Kbp)', 'rs41278853-A (MTMR3,HORMAD2-AS1; 10.3 Kbp)', 'rs28265-C (ASCC2; 78.4 Kbp)…	0.785311			0.000265335	0.60452			[]		5.83019e-07	['Response to stress', 'Response to nutrient levels', 'Primary metabolic process', 'Organic substance metabolic process', 'Lipid metabolic process', 'Metabolic process', 'Regulation of lipid metabolic process', 'Response to stimulus', 'Cellular response to stress']	0.644068	['impaired glucose tolerance']	1	0.0835455	[]	0.903955	1
ANKH	4.31638			2.68e-10	0.836158	['rs6885132-? (ANKH; 63.2 Kbp)', 'rs146886108-? (ANKH; 46.4 Kbp)', 'rs1061813-G (ANKH; 24.6 Kbp)', 'rs6884420-C (OTULIN; 34.2 Kbp)', 'rs17250977-G (ANKH; 48.8 Kbp)', 'rs76549217-C (ANKH; 63.9 Kbp)', 'rs147581833-C (ANKH; 51.0 Kbp)', 'rs3845281-G (OTULINL; 94.8 Kbp)', 'rs30614-A (ANKH; 75.6 Kbp)']	0.734463	1	1	0.000813758	0.875706			[]		0.0163166	['Chemical homeostasis', 'Homeostatic process', 'Small molecule metabolic process', 'Response to chemical', 'Regulation of biological quality', 'Organic substance metabolic process', 'Organic acid metabolic process', 'Metabolic process', 'Divalent inorganic cation homeostasis', 'Oxoacid metabolic process', 'Response to stimulus', 'Calcium ion homeostasis']	0.870056	[]			[]		1
COMT	4.24294	1.677e-09	0.830508	4.85e-13	0.898305	['rs2240716-C (ARVCF; 12.2 Kbp)', 'rs758374-C (ARVCF; 14.1 Kbp)', 'rs3804043-C (TANGO2; 95.0 Kbp)']	0.468927			0.000230947	0.564972			[]		4.24831e-05	['Response to stress', 'Response to nutrient levels', 'Regulation of biological quality', 'Primary metabolic process', 'Organic substance metabolic process', 'Lipid metabolic process', 'Metabolic process', 'Response to stimulus', 'Cellular response to stress']	0.740113	[]		0.00242858	['hypoxia']	0.740113	19
MTHFR	4.23729			3.52e-14	0.915254	[]				0.000498471	0.785311			[]		0.0017424	['Response to oxygen-containing compound', 'Response to stress', 'Response to xenobiotic stimulus', 'Small molecule metabolic process', 'Response to chemical', 'Response to nutrient levels', 'Response to organic substance', 'Primary metabolic process', 'Organic substance metabolic process', 'Organic acid metabolic process', 'Metabolic process', 'Oxoacid metabolic process', 'Response to stimulus']	0.768362	['abnormal lipid homeostasis']	1	0.00681216	['microvesicular hepatic steatosis']	0.768362	135
NRIP1	4.08475	3.18e-10	0.864407	5.55e-17	0.943503	[]				0.000389501	0.717514			[]		0.0017424	['Response to oxygen-containing compound', 'Response to chemical', 'Response to organic substance', 'Response to lipid', 'Response to stimulus']	0.768362	[]		0.016479	['abnormal response to injury', 'abnormal enterocyte proliferation']	0.79096	8
MYC	4.0226	1.9984e-15	0.960452			['rs62516032-? (CASC8,POU5F1B,PCAT1; 356.3 Kbp)', 'rs17772814-G (CASC11; 35.9 Kbp)']	0.39548			0.00108013	0.920904	HNF4A	0.954802	[]			[]		[]		0.016479	['abnormal response to injury', 'abnormal enterocyte proliferation', 'abnormal trophoblast layer morphology', 'placental labyrinth hypoplasia', 'decreased white adipose tissue amount']	0.79096	96
NT5C1B-RDH14	3.9209			2.59e-06	0.576271	['rs7558413-G (KCNS3,RDH14; 15.1 Kbp)', 'rs11096542-G (RDH14,KCNS3; 28.9 Kbp)']	0.39548			0.000184447	0.502825			[]		9.98103e-08	['Small molecule metabolic process', 'Primary metabolic process', 'Organic substance metabolic process', 'Metabolic process']	0.542373	['impaired glucose tolerance']	1	0.0835455	[]	0.903955	0
ZFP36L2	3.84746	5.59268e-07	0.644068	9.24e-06	0.435028	['rs13414381-? (THADA; 113.5 Kbp)', 'rs11904510-? (THADA; 344.0 Kbp)', 'rs17334919-T (THADA; 253.6 Kbp)', 'rs6544662-C (THADA; 258.3 Kbp)', 'rs76675804-C (THADA; 158.1 Kbp)', 'rs13414140-C (THADA; 217.4 Kbp)', 'rs10173251-G (THADA; 75.8 Kbp)', 'rs115528845-? (PLEKHH2; 473.6 Kbp)', 'rs6743071-G (THADA; 132.5 Kbp)', 'rs7578597-C (THADA; 279.1 Kbp)', 'rs6708643-A (LINC02580; 19.1 Kbp)', 'rs80147536-…	0.920904			0.000181834	0.497175			[]		4.24831e-05	['Response to stress', 'Response to chemical', 'Regulation of biological quality', 'Response to organic substance', 'Primary metabolic process', 'Organic substance metabolic process', 'Metabolic process', 'Response to lipid', 'Response to stimulus']	0.740113	[]		1.0442e-09	['decreased splenocyte number']	0.610169	1
PLAT	3.82486			5.36e-06	0.497175	['rs62508166-A (ANK1; 495.4 Kbp)']	0.271186			0.000169704	0.463277			[]		0.0017424	['Response to oxygen-containing compound', 'Response to stress', 'Response to chemical', 'Regulation of biological quality', 'Response to organic substance', 'Primary metabolic process', 'Organic substance metabolic process', 'Metabolic process', 'Response to lipid', 'Response to stimulus']	0.768362	['increased circulating corticosterone level', 'heart left ventricle hypertrophy']	1	0.0341755	['abnormal active avoidance behavior', 'abnormal cued conditioning behavior', 'abnormal response to CNS ischemic injury']	0.824859	9
ATP2A3	3.79661			3.67e-06	0.508475	['rs2278524-? (ANKFY1,CYB5D2; 214.2 Kbp)', 'rs8068804-A (ZZEF1; 118.1 Kbp)', 'rs12449758-? (LINC01975; 16.3 Kbp)', 'rs113547729-A (ZZEF1; 157.1 Kbp)', 'rs8071043-C (ZZEF1; 120.7 Kbp)', 'rs12453376-G (ZZEF1; 165.0 Kbp)', 'rs3826482-T (ATP2A3; 7.4 Kbp)', 'rs1878332-G (ZZEF1,LINC01975; 36.7 Kbp)', 'rs1377807-C (ZZEF1; 177.7 Kbp)', 'rs747360-A (ZZEF1; 137.8 Kbp)', 'rs7224685-T (ZZEF1; 146.6 Kbp)', 'r…	0.875706			0.000604956	0.813559			[]		0.0163166	['Chemical homeostasis', 'Homeostatic process', 'Cellular homeostasis', 'Response to stress', 'Cellular chemical homeostasis', 'Regulation of biological quality', 'Divalent inorganic cation homeostasis', 'Response to stimulus', 'Cellular response to stress', 'Calcium ion homeostasis', 'Cellular divalent inorganic cation homeostasis']	0.870056	[]		0.000739733	['abnormal muscle relaxation']	0.728814	7
LAMA4	3.73446			8.33e-15	0.926554	[]				3.07897e-05	0.242938			[]		4.24831e-05	['Regulation of biological quality']	0.740113	['heart left ventricle hypertrophy']	1	0.0341755	['jaundice', 'hypoxia']	0.824859	3
TFR2	3.70621			2.66e-06	0.564972	['rs534043-G (EPO,POP7; 72.3 Kbp)', 'rs506597-G (EPO,POP7; 73.0 Kbp)', 'rs314363-C (EPHB4; 174.0 Kbp)']	0.468927			2.1676e-05	0.124294			['Regulation of hormone secretion', 'Regulation of hormone levels']	1	0.0163166	['Chemical homeostasis', 'Homeostatic process', 'Regulation of peptide hormone secretion', 'Cellular homeostasis', 'Response to stress', 'Regulation of secretion by cell', 'Response to chemical', 'Cellular chemical homeostasis', 'Positive regulation of hormone secretion', 'Regulation of biological quality', 'Positive regulation of peptide hormone secretion', 'Positive regulation of secretion by c…	0.870056	[]		1.30935e-06	['abnormal erythrocyte cell number', 'increased spleen iron level']	0.677966	1
NUAK2	3.70056	1.17902e-11	0.920904			['rs7538321-T (PM20D1-AS1; 498.5 Kbp)', 'rs12048743-G (DSTYK; 156.3 Kbp)', 'rs11240351-G (CNTN2; 226.8 Kbp)', 'rs4950978-C (CNTN2; 246.6 Kbp)', 'rs12039805-A (RBBP5,DSTYK; 163.4 Kbp)', 'rs4951159-C (CNTN2; 259.1 Kbp)', 'rs708723-C (RAB29; 448.3 Kbp)']	0.683616			3.25894e-05	0.254237			[]			[]		['increased circulating glucose level']	1	0.0366503	[]	0.841808	1
UBAP2	3.64407	5.55112e-17	0.977401			['rs1758632-C (UBAP2; 23.3 Kbp)', 'rs12001437-C (RN7SKP114,DCAF12; 25.5 Kbp)', 'rs72709688-G (TRBV25OR9-2,TRBV24OR9-2; 263.3 Kbp)']	0.468927			5.68728e-05	0.355932			[]			[]		['increased circulating glucose level']	1	0.0366503	[]	0.841808	0
ALDH1B1	3.55932			1.52e-06	0.621469	[]				0.000181266	0.491525			[]		9.98103e-08	['Small molecule metabolic process', 'Primary metabolic process', 'Organic substance metabolic process', 'Metabolic process']	0.542373	['decreased insulin secretion', 'increased glucagon secretion', 'impaired glucose tolerance', 'hyperglycemia', 'abnormal pancreatic islet morphology', 'insulin resistance', 'increased insulin secretion']	1	0.0835455	['increased fasting circulating glucose level']	0.903955	1
ACVR1C	3.51977			2.1e-11	0.864407	['rs149447188-C (ACVR1C; 36.4 Kbp)', 'rs7568172-G (CYTIP; 47.9 Kbp)', 'rs13426680-A (CYTIP; 43.7 Kbp)', 'rs7594480-T (ACVR1C; 7.2 Kbp)']	0.525424			3.65583e-05	0.288136			['Regulation of hormone secretion', 'Regulation of insulin secretion', 'Regulation of hormone levels']	1	0.0100766	['Regulation of protein secretion', 'Response to hexose', 'Response to glucose', 'Response to oxygen-containing compound', 'Regulation of protein transport', 'Regulation of peptide hormone secretion', 'Regulation of secretion by cell', 'Regulation of protein localization', 'Response to chemical', 'Response to nutrient levels', 'Regulation of biological quality', 'Response to organic substance', '…	0.841808	[]			[]		7
PDIA6	3.51412			3.22e-06	0.531073	['rs1734409-G (PDIA6; 21.8 Kbp)']	0.271186			2.58762e-05	0.19774			[]		5.83019e-07	['Response to stress', 'Response to stimulus', 'Cellular response to stress']	0.644068	['decreased circulating insulin level', 'insulin resistance']	1	0.0513613	['increased fasting circulating glucose level', 'enlarged thyroid gland']	0.870056	4
NCAN	3.49718	1.40702e-11	0.909605	3.19e-10	0.824859	['rs10401969-C (SUGP1; 44.7 Kbp)', 'rs751858-? (GATAD2A; 239.8 Kbp)', 'rs756350040-? (HAPLN4; 7.3 Kbp)', 'rs58542926-C (TM6SF2; 16.5 Kbp)', 'rs10404726-C (CRTC1; 488.3 Kbp)', 'rs8100204-A (SUGP1; 30.7 Kbp)', 'rs739846-? (SUGP1; 56.0 Kbp)', 'rs3794991-T (GATAD2A; 247.6 Kbp)', 'rs8107974-T (SUGP1; 25.5 Kbp)', 'rs4808191-C (SUGP1; 25.0 Kbp)', 'rs56255430-A (GATAD2A,MAU2; 114.8 Kbp)', 'rs150057262-G …	0.853107			0.000969572	0.909605			[]			[]		[]			[]		8
GPAT3	3.47458	7.55232e-09	0.779661			[]				0.000702326	0.841808			[]			[]		['increased liver weight', 'increased energy expenditure', 'increased oxygen consumption']	1	0.0419811	['decreased total fat pad weight', 'decreased brown adipose tissue amount']	0.853107	2
COBLL1	3.47458			7.22e-16	0.932203	['rs10184004-? (GRB14,COBLL1; 1.7 Kbp)', 'rs13389219-? (COBLL1; 18.7 Kbp)', 'rs75536691-A (GRB14; 128.6 Kbp)', 'rs7607980-T (COBLL1; 41.1 Kbp)', 'rs1509097-T (SLC38A11,RNA5SP110; 37.7 Kbp)', 'rs1128249-T (COBLL1; 18.5 Kbp)', 'rs3923113-A (GRB14,COBLL1; 8.3 Kbp)', 'rs3769873-G (COBLL1; 55.4 Kbp)', 'rs10195252-T (COBLL1; 3.0 Kbp)', 'rs13024606-T (COBLL1; 63.1 Kbp)']	0.751412	1	1	0.000501285	0.79096			[]			[]		[]			[]		10
FOS	3.42373	5.28e-09	0.80791			[]				0.00081865	0.881356			[]			[]		['impaired ovarian folliculogenesis']	1	0.00118781	['increased interleukin-6 secretion', 'increased tumor necrosis factor secretion', 'decreased splenocyte number', 'increased macrophage apoptosis']	0.734463	74
EPHX2	3.41243	1.464e-10	0.887006	1.46e-10	0.847458	[]				0.000573527	0.80791			[]		0.0163166	['Chemical homeostasis', 'Lipid homeostasis', 'Homeostatic process', 'Small molecule metabolic process', 'Response to chemical', 'Regulation of biological quality', 'Primary metabolic process', 'Organic substance metabolic process', 'Lipid metabolic process', 'Metabolic process', 'Regulation of small molecule metabolic process', 'Regulation of lipid metabolic process', 'Response to stimulus']	0.870056	[]			[]		15
WRN	3.31638	9.6898e-06	0.446328			['rs10087241-G (PURG; 27.6 Kbp)', 'rs2725371-G (PURG; 37.3 Kbp)', 'rs2725370-C (PURG,TEX15; 38.5 Kbp)', 'rs6985028-A (PURG,TEX15; 69.2 Kbp)', 'rs10954772-T (PURG; 27.4 Kbp)', 'rs2042073-A (TEX15,PURG; 55.8 Kbp)']	0.644068			0.000131245	0.40678			[]			[]		['hyperlipidemia', 'hyperglycemia']	1	0.0277931	['increased inguinal fat pad weight']	0.819209	18
CLCA2	3.31638	2.40598e-08	0.751412			[]				0.000388649	0.711864			[]			[]		['increased liver weight', 'abnormal hepatocyte morphology']	1	0.0419811	[]	0.853107	0
PTCH1	3.28249			5.98e-06	0.480226	['rs6479591-G (AOPEP; 409.8 Kbp)', 'rs7046845-C (AOPEP; 400.6 Kbp)', 'rs113154802-C (PTCH1; 0.9 Kbp)']	0.468927			0.000398924	0.723164			[]		0.0326215	['Chemical homeostasis', 'Homeostatic process', 'Glucose homeostasis', 'Response to oxygen-containing compound', 'Regulation of protein localization', 'Response to xenobiotic stimulus', 'Response to chemical', 'Regulation of biological quality', 'Response to organic substance', 'Primary metabolic process', 'Organic substance metabolic process', 'Metabolic process', 'Positive regulation of transpo…	0.943503	[]		9.96437e-07	['increased gastrointestinal tumor incidence', 'increased basal cell carcinoma incidence', 'increased incidence of tumors by ionizing radiation induction']	0.666667	2
JAG1	3.27684			3.61e-13	0.903955	['rs6134031-T (LINC01752; 98.0 Kbp)']	0.271186			0.000284492	0.615819			[]		0.0017424	['Response to oxygen-containing compound', 'Response to chemical', 'Response to organic substance', 'Response to stimulus']	0.768362	[]		7.51487e-05	['jaundice', 'increased circulating bilirubin level']	0.717514	5
CALCOCO2	3.23729	1.95734e-06	0.559322	4.56e-10	0.819209	['rs1058018-T (UBE2Z; 56.4 Kbp)', 'rs11079847-? (GIP; 93.1 Kbp)', 'rs9894220-G (UBE2Z; 45.3 Kbp)', 'rs35929648-? (UBE2Z; 58.7 Kbp)', 'rs35895680-C (IGF2BP1,GIP; 116.4 Kbp)', 'rs1962412-? (ATP5MC1; 26.4 Kbp)', 'rs2411759-? (IGF2BP1,GIP; 127.2 Kbp)', 'rs12453394-A (UBE2Z; 51.1 Kbp)', 'rs9906944-C (IGF2BP1; 147.5 Kbp)', 'rs11079849-C (IGF2BP1; 146.9 Kbp)', 'rs79349575-A (ATP5MC1,SUMO2P17; 23.2 Kbp)'…	0.830508			4.27464e-05	0.322034			[]		1.37624e-06	['Response to stress', 'Response to chemical', 'Response to organic substance', 'Metabolic process', 'Response to stimulus']	0.706215	[]			[]		1
NOTCH1	3.23164	4.26e-09	0.819209			['rs28641468-? (GPSM1; 149.3 Kbp)', 'rs78715995-? (QSOX2; 271.9 Kbp)', 'rs11787792-A (GPSM1; 136.7 Kbp)', 'rs28624681-C (GPSM1; 151.0 Kbp)', 'rs28642213-G (GPSM1; 140.8 Kbp)', 'rs28562046-G (GPSM1; 147.3 Kbp)', 'rs28429551-T (GPSM1; 145.6 Kbp)', 'rs28642252-G (GPSM1; 143.6 Kbp)', 'rs3935875-? (GPSM1; 150.1 Kbp)', 'rs28505901-? (GPSM1; 147.9 Kbp)', 'rs28578070-G (GPSM1; 140.7 Kbp)', 'rs376993806-G…	0.920904			0.00072645	0.858757			[]			[]		[]		6.52335e-09	['increased cochlear outer hair cell number']	0.632768	17
SMC6	3.20339			1.99e-06	0.60452	[]				2.16651e-05	0.118644			[]		5.83019e-07	['Response to stress', 'Primary metabolic process', 'Organic substance metabolic process', 'Metabolic process', 'Response to stimulus', 'Cellular response to stress']	0.644068	['increased circulating glucose level']	1	0.0360144	[]	0.836158	1
WDR90	3.14689	5.55112e-17	0.977401	1.27e-07	0.683616	['rs9940149-A (FAM234A; 398.7 Kbp)', 'rs12918782-G (LMF1; 249.4 Kbp)', 'rs4984980-G (LMF1; 250.5 Kbp)', 'rs55857387-C (FAM234A; 398.9 Kbp)', 'rs6600208-C (FAM234A; 394.0 Kbp)', 'rs6600191-T (FAM234A; 403.5 Kbp)', 'rs55985014-G (FAM234A; 405.1 Kbp)', 'rs117064493-C (LUC7L; 438.2 Kbp)', 'rs34665498-C (AXIN1; 361.6 Kbp)', 'rs9889137-C (LMF1; 250.9 Kbp)', 'rs4988483-A (SSTR5; 411.2 Kbp)']	0.785311			0.000377379	0.700565			[]			[]		[]			[]		0
HABP2	3.11864	1.185e-07	0.689266			['rs4918796-? (TCF7L2; 430.3 Kbp)', 'rs10787518-T (ADRB1,RNU6-709P; 472.5 Kbp)', 'rs35519679-A (TCF7L2; 491.8 Kbp)', 'rs61872790-G (TCF7L2; 489.1 Kbp)', 'rs34855922-A (TCF7L2; 439.0 Kbp)', 'rs11596522-T (PPIAP39,HABP2; 63.1 Kbp)', 'rs145003494-A (TCF7L2; 476.2 Kbp)', 'rs116929578-G (TCF7L2; 474.4 Kbp)', 'rs7081841-G (TCF7L2; 451.2 Kbp)', 'rs12257761-T (RNU7-165P,TCF7L2; 294.2 Kbp)', 'rs7093035-G …	0.954802			0.000354127	0.683616			[]			[]		[]		0.016479	['abnormal response to injury']	0.79096	2
ZNF217	3.10169	5.69866e-06	0.485876			[]				0.000698565	0.836158			[]			[]		['increased energy expenditure', 'increased oxygen consumption']	1	0.00714192	['decreased total fat pad weight']	0.779661	0
ADAM30	3.09605	3.21319e-07	0.666667	7.94e-10	0.80226	['rs2793829-? (NOTCH2; 22.1 Kbp)', 'rs2493394-G (NOTCH2; 32.1 Kbp)', 'rs2453051-C (NOTCH2; 60.5 Kbp)', 'rs1493694-C (NOTCH2; 87.9 Kbp)', 'rs41463147-G (NOTCH2; 115.0 Kbp)', 'rs28516010-G (NOTCH2; 186.8 Kbp)', 'rs10923931-T (NOTCH2; 78.8 Kbp)', 'rs10923926-A (NOTCH2; 49.9 Kbp)', 'rs835576-C (NOTCH2; 16.5 Kbp)', 'rs2493389-T (NOTCH2; 35.1 Kbp)']	0.751412			4.33094e-05	0.333333			[]		9.98103e-08	['Primary metabolic process', 'Organic substance metabolic process', 'Metabolic process']	0.542373	[]			[]		2
MCL1	3.0339	3.08139e-06	0.519774	7.53e-06	0.457627	['rs145904381-C (BNIPL; 465.8 Kbp)', 'rs140386498-A (MINDY1; 420.7 Kbp)', 'rs12758483-C (ADAMTSL4-AS2,FALEC; 31.3 Kbp)', 'rs116279971-T (HORMAD1; 132.3 Kbp)', 'rs35550545-A (PRUNE1; 448.0 Kbp)']	0.59887			0.000364738	0.694915			[]		0.000202246	['Homeostatic process', 'Cellular homeostasis', 'Response to stress', 'Response to chemical', 'Regulation of biological quality', 'Response to organic substance', 'Response to stimulus', 'Cellular response to stress']	0.762712	[]			[]		12
HMMR	2.9887	1.02599e-06	0.60452			[]				0.000241928	0.576271			[]			[]		['impaired ovarian folliculogenesis']	1	0.0272034	['abnormal granulosa cell morphology']	0.80791	1
TONSL	2.9774			1.01e-08	0.751412	['rs2294120-G (ZNF34; 333.7 Kbp)', 'rs13268508-C (HSF1; 127.2 Kbp)', 'rs3757969-G (DGAT1,SCRT1; 101.2 Kbp)', 'rs4977213-C (BOP1; 145.2 Kbp)', 'rs12719778-T (ARHGAP39; 210.1 Kbp)', 'rs3890400-A (DGAT1; 107.7 Kbp)', 'rs7014773-T (ZNF251; 302.8 Kbp)']	0.683616			2.71395e-05	0.214689			[]		5.83019e-07	['Response to stress', 'Primary metabolic process', 'Organic substance metabolic process', 'Metabolic process', 'Response to stimulus', 'Cellular response to stress']	0.644068	[]		1.73319e-06	['small visceral yolk sac']	0.683616	0
PPIP5K2	2.9209			5.61e-06	0.491525	['rs72783884-? (PAM; 207.9 Kbp)', 'rs115505614-? (GIN1; 32.9 Kbp)', 'rs7729395-T (PAM; 355.3 Kbp)', 'rs78408340-G (PAM; 117.1 Kbp)', 'rs55652053-? (PAM; 118.7 Kbp)', 'rs75432112-G (MACIR,PPIP5K2; 37.9 Kbp)', 'rs149802978-G (PAM; 109.0 Kbp)', 'rs35658696-G (PAM; 117.0 Kbp)']	0.711864	1	1	2.49049e-05	0.175141			[]		9.98103e-08	['Small molecule metabolic process', 'Primary metabolic process', 'Organic substance metabolic process', 'Metabolic process']	0.542373	[]			[]		2
ASCC2	2.88136			1.06e-08	0.745763	['rs16988333-G (HORMAD2; 318.5 Kbp)', 'rs4336042-G (HORMAD2; 318.2 Kbp)', 'rs56392746-G (HORMAD2-AS1; 217.4 Kbp)', 'rs75401573-C (RFPL1S; 379.2 Kbp)', 'rs5753043-C (HORMAD2,LIF-AS1; 353.7 Kbp)', 'rs142682088-A (UQCR10,ASCC2; 13.9 Kbp)', 'rs5763857-C (HORMAD2,LIF-AS1; 345.3 Kbp)', 'rs6518681-G (LIF-AS1,HORMAD2; 375.3 Kbp)', 'rs41278853-A (MTMR3,HORMAD2-AS1; 182.2 Kbp)', 'rs28265-C (ASCC2; 16.2 Kbp…	0.785311			0.000380536	0.706215			[]		5.83019e-07	['Response to stress', 'Primary metabolic process', 'Organic substance metabolic process', 'Metabolic process', 'Response to stimulus', 'Cellular response to stress']	0.644068	[]			[]		0
PIK3R3	2.87571	7.64831e-06	0.463277			['rs199678740-T (MAST2; 148.3 Kbp)', 'rs562138031-C (IPP,RPL6P1; 260.9 Kbp)', 'rs34444543-G (MAST2; 146.9 Kbp)', 'rs4626927-T (RPL6P1,MAST2; 257.2 Kbp)']	0.525424			0.00132285	0.932203	AKT2	0.954802	[]			[]		[]			[]		2
PLCB3	2.86441			3.1e-09	0.774011	['rs685870-T (CCDC88B; 75.3 Kbp)', 'rs1662185-G (CCDC88B,PRDX5; 64.2 Kbp)', 'rs35169799-C (PLCB3; 5.4 Kbp)', 'rs56271783-C (VEGFB; 14.3 Kbp)']	0.525424			0.000624697	0.824859			[]		4.24831e-05	['Regulation of biological quality', 'Primary metabolic process', 'Organic substance metabolic process', 'Lipid metabolic process', 'Metabolic process', 'Response to stimulus']	0.740113	[]			[]		1
CYP2C18	2.86441			2.87e-11	0.858757	[]				2.41115e-05	0.163842			['Regulation of hormone levels']	1	0.0100766	['Response to xenobiotic stimulus', 'Small molecule metabolic process', 'Response to chemical', 'Regulation of biological quality', 'Primary metabolic process', 'Organic substance metabolic process', 'Organic acid metabolic process', 'Lipid metabolic process', 'Metabolic process', 'Oxoacid metabolic process', 'Response to stimulus']	0.841808	[]			[]		3
KDM6B	2.83051			5e-16	0.937853	['rs9905906-? (DNAH2; 57.5 Kbp)', 'rs858519-C (SHBG; 211.3 Kbp)', 'rs858518-G (SHBG; 210.2 Kbp)', 'rs1641523-C (SHBG,ATP1B2; 193.5 Kbp)']	0.525424			0.000264317	0.59887			[]		0.0017424	['Response to oxygen-containing compound', 'Response to stress', 'Response to chemical', 'Regulation of biological quality', 'Primary metabolic process', 'Organic substance metabolic process', 'Metabolic process', 'Response to stimulus', 'Cellular response to stress']	0.768362	[]			[]		9
TUBB1	2.82486	1.12199e-06	0.59887	4.58e-08	0.706215	['rs4810145-C (GNAS-AS1; 197.8 Kbp)', 'rs911300-G (MIR296,PIEZO1P2; 207.0 Kbp)', 'rs140896965-T (MRPS16P2,PRELID3B; 46.7 Kbp)', 'rs6026557-C (GNAS-AS1,GNAS; 173.9 Kbp)', 'rs11477757-TC (GNAS; 117.1 Kbp)', 'rs6070625-G (GNAS-AS1; 199.7 Kbp)', 'rs4812035-C (GNAS-AS1; 187.6 Kbp)', 'rs736266-T (MIR296,PIEZO1P2; 207.0 Kbp)', 'rs6070620-T (PIEZO1P2,MIR296; 210.1 Kbp)', 'rs1800900-G (GNAS-AS1,GNAS; 179.…	0.830508			0.000354468	0.689266			[]			[]		[]			[]		0
FECH	2.78531	1.28341e-06	0.587571			[]				4.67708e-05	0.344633			[]			[]		['increased liver weight']	1	0.0419811	['jaundice']	0.853107	0
MSH6	2.75706			2.03e-09	0.79096	[]				0.000311871	0.655367			[]		5.83019e-07	['Response to stress', 'Primary metabolic process', 'Organic substance metabolic process', 'Metabolic process', 'Response to stimulus', 'Cellular response to stress']	0.644068	[]		9.96437e-07	['increased gastrointestinal tumor incidence', 'increased basal cell carcinoma incidence']	0.666667	3
MICB	2.74011			5.55e-17	0.943503	['rs2857605-C (NFKBIL1; 46.0 Kbp)', 'rs9263789-? (TCF19; 334.3 Kbp)', 'rs2844623-C (HCG27,HLA-C; 230.1 Kbp)', 'rs115321690-G (CCHCR1; 346.1 Kbp)', 'rs13214872-G (RPL3P2,WASF5P; 207.7 Kbp)', 'rs10484554-T (LINC02571,HLA-B; 188.1 Kbp)', 'rs3130931-C (TCF19,POU5F1; 327.8 Kbp)', 'rs3094682-C (LINC02571; 198.2 Kbp)', 'rs3869115-G (HCG27,HLA-C; 258.0 Kbp)', 'rs28362333-C (HCG27,PSORS1C3; 297.9 Kbp)', '…	0.971751			1.45707e-05	0.0564972			[]		0.0017424	['Response to oxygen-containing compound', 'Response to stress', 'Response to chemical', 'Response to organic substance', 'Response to lipid', 'Response to stimulus']	0.768362	[]			[]		0
NUCB2	2.73446	4.65453e-07	0.661017			['rs2074314-? (ABCC8,KCNJ11; 40.3 Kbp)', 'rs5215-? (KCNJ11; 37.1 Kbp)', 'rs5219-T (KCNJ11; 38.0 Kbp)', 'rs7928810-A (NUCB2,NCR3LG1; 0.9 Kbp)', 'rs757110-C (ABCC8; 47.0 Kbp)', 'rs4148646-C (ABCC8; 43.7 Kbp)', 'rs67254669-G (ABCC8; 98.6 Kbp)', 'rs5213-C (KCNJ11; 36.9 Kbp)', 'rs2074310-T (ABCC8; 50.4 Kbp)', 'rs10734252-G (KCNJ11; 33.3 Kbp)']	0.751412			0.000322412	0.672316			[]			[]		[]		7.89718e-08	['increased tumor necrosis factor secretion']	0.649718	29
UIMC1	2.65537			2.28e-06	0.587571	['rs3135911-A (FGFR4,ZNF346; 64.3 Kbp)', 'rs4343858-G (NSD1; 229.8 Kbp)', 'rs34326220-G (FGFR4,NSD1; 82.7 Kbp)', 'rs1966265-A (FGFR4; 67.0 Kbp)', 'rs193457-G (FGFR4,NSD1; 82.6 Kbp)', 'rs244708-G (NSD1; 140.0 Kbp)']	0.644068			2.25186e-05	0.141243			[]		5.83019e-07	['Response to stress', 'Primary metabolic process', 'Organic substance metabolic process', 'Metabolic process', 'Response to stimulus', 'Cellular response to stress']	0.644068	[]		2.80096e-08	['increased incidence of tumors by ionizing radiation induction']	0.638418	0
DNMT3A	2.62712	2.04299e-07	0.677966			['rs34845373-G (DTNB; 70.3 Kbp)', 'rs17802463-G (DTNB-AS1,DTNB; 77.8 Kbp)', 'rs55928417-G (DNMT3A; 31.9 Kbp)', 'rs13023418-A (ARNILA,DNMT3A; 4.4 Kbp)', 'rs41521945-T (ASXL2,Y_RNA; 372.6 Kbp)']	0.59887			0.000316352	0.661017			[]			[]		[]		3.38025e-06	['convulsive seizures']	0.689266	18
NFKBIL1	2.53672			1.75e-08	0.734463	['rs2857605-C (NFKBIL1; 1.8 Kbp)', 'rs9263789-? (TCF19; 386.3 Kbp)', 'rs2844623-C (HCG27,HLA-C; 282.1 Kbp)', 'rs115321690-G (CCHCR1; 398.1 Kbp)', 'rs13214872-G (RPL3P2,WASF5P; 259.6 Kbp)', 'rs10484554-T (LINC02571,HLA-B; 240.1 Kbp)', 'rs3130931-C (TCF19,POU5F1; 379.8 Kbp)', 'rs3094682-C (LINC02571; 250.2 Kbp)', 'rs3869115-G (HCG27,HLA-C; 310.0 Kbp)', 'rs28362333-C (HCG27,PSORS1C3; 349.9 Kbp)', 'r…	0.971751			1.65757e-05	0.0621469			[]		0.0017424	['Response to oxygen-containing compound', 'Response to chemical', 'Response to organic substance', 'Response to lipid', 'Response to stimulus']	0.768362	[]			[]		3
PRKAG1	2.51977			1.4e-07	0.672316	[]				0.000123488	0.39548			[]		2.42297e-06	['Response to stress', 'Small molecule metabolic process', 'Response to nutrient levels', 'Primary metabolic process', 'Organic substance metabolic process', 'Organic acid metabolic process', 'Lipid metabolic process', 'Metabolic process', 'Regulation of small molecule metabolic process', 'Oxoacid metabolic process', 'Response to stimulus', 'Cellular response to stress']	0.734463	[]		7.51487e-05	['increased circulating bilirubin level', 'increased spleen iron level']	0.717514	6
CCDC92	2.48023	3.15722e-08	0.734463			['rs825476-C (RFLNA; 111.1 Kbp)', 'rs12823740-C (ZNF664,RFLNA; 0.6 Kbp)', 'rs4930726-C (CCDC92; 25.1 Kbp)', 'rs7133378-? (CCDC92,DNAH10; 6.3 Kbp)', 'rs10773049-? (RFLNA; 49.3 Kbp)', 'rs4765127-? (RFLNA,ZNF664; 2.8 Kbp)', 'rs7961449-T (CCDC92; 20.2 Kbp)', 'rs7978610-G (RFLNA,ZNF664; 11.2 Kbp)', 'rs10846580-T (CCDC92,DNAH10,DNAH10OS; 12.2 Kbp)', 'rs2451321-C (RFLNA; 88.1 Kbp)', 'rs11057418-C (RFLNA…	0.853107			0.00093078	0.892655			[]			[]		[]			[]		6
HLA-DQB1	2.40113	9.11999e-09	0.768362			['rs9273401-G (HLA-DQB1,HLA-DQA1; 0.1 Kbp)', 'rs1063355-T (HLA-DQB1,HLA-DQB1-AS1; 0.5 Kbp)', 'rs2071479-T (HLA-DOB; 145.0 Kbp)', 'rs2621416-? (HLA-DOB,HLA-DQB2; 105.7 Kbp)', 'rs3104369-? (HLA-DQA1; 24.8 Kbp)', 'rs9275511-? (MTCO3P1; 38.2 Kbp)', 'rs9273368-A (HLA-DQB1,HLA-DQA1; 0.8 Kbp)', 'rs3891173-T (HLA-DQB1; 1.5 Kbp)', 'rs2856721-C (MTCO3P1,HLA-DQB1; 31.9 Kbp)', 'rs3130283-C (PPT2-EGFL8,AGPAT1…	0.988701			0.000308491	0.644068			[]			[]		[]			[]		37
HSPA1L	2.34463			6.06e-06	0.474576	['rs2857605-C (NFKBIL1; 252.5 Kbp)', 'rs3130283-C (PPT2-EGFL8,AGPAT1; 355.7 Kbp)', 'rs115884658-A (EHMT2; 81.7 Kbp)', 'rs3130293-G (NOTCH4; 394.4 Kbp)', 'rs11961408-? (HLA-B,LINC02571; 459.5 Kbp)', 'rs9266631-? (ZDHHC20P2,FGFR3P1; 430.5 Kbp)', 'rs454424-? (LINC02571,HLA-B; 492.4 Kbp)', 'rs2857702-? (UQCRHP1,NCR3; 200.1 Kbp)', 'rs2260051-? (PRRC2A; 185.5 Kbp)', 'rs3115669-? (BAG6; 158.4 Kbp)', 'rs…	0.853107			2.57386e-05	0.19209			[]		0.00711597	['Regulation of protein transport', 'Response to stress', 'Regulation of protein localization', 'Response to chemical', 'Response to organic substance', 'Positive regulation of protein localization', 'Positive regulation of protein transport', 'Positive regulation of transport', 'Response to stimulus', 'Cellular response to stress']	0.824859	[]			[]		0
CALB2	2.33898			1.6e-06	0.615819	['rs4788815-T (MARVELD3,TAT-AS1; 210.5 Kbp)']	0.271186			0.000248217	0.581921			[]		0.0163166	['Chemical homeostasis', 'Homeostatic process', 'Cellular homeostasis', 'Cellular chemical homeostasis', 'Regulation of biological quality', 'Divalent inorganic cation homeostasis', 'Calcium ion homeostasis', 'Cellular divalent inorganic cation homeostasis']	0.870056	[]			[]		2
ACSM5	2.33333	1.278e-08	0.762712			['rs117267808-A (GP2; 97.7 Kbp)', 'rs12917707-? (UMOD,PDILT; 53.2 Kbp)', 'rs62034975-G (PDILT; 28.4 Kbp)', 'rs73541251-G (GP2; 89.1 Kbp)', 'rs4632135-C (GP2; 83.0 Kbp)', 'rs34857077-GA (UMOD; 64.8 Kbp)', 'rs11864909-?-T (PDILT; 20.0 Kbp)', 'rs13333226-? (UMOD; 55.2 Kbp)', 'rs11074446-T (GP2,SNRPEP3; 165.7 Kbp)', 'rs9929710-A (PDILT; 49.9 Kbp)']	0.751412			0.000623415	0.819209			[]			[]		[]			[]		0
BSN	2.32203	3.14897e-06	0.514124			['rs6446298-? (UBA7,TRAIP; 151.9 Kbp)', 'rs4688760-C (RBM6; 271.6 Kbp)', 'rs6792892-C (RBM6; 286.5 Kbp)', 'rs1128535-? (TRAIP; 157.4 Kbp)', 'rs2624847-G (SEMA3F-AS1; 465.2 Kbp)']	0.59887			0.00020226	0.519774			[]			[]		[]		3.38025e-06	['convulsive seizures']	0.689266	2
CD33	2.31638			3.33e-06	0.519774	[]				2.79488e-05	0.220339			[]		0.00711597	['Regulation of protein secretion', 'Regulation of protein transport', 'Regulation of secretion by cell', 'Regulation of protein localization', 'Positive regulation of protein secretion', 'Positive regulation of secretion by cell', 'Positive regulation of protein localization', 'Positive regulation of protein transport', 'Positive regulation of transport', 'Response to stimulus']	0.824859	[]		0.00476585	['abnormal erythrocyte cell number', 'increased fasting circulating glucose level']	0.751412	6
PLEC	2.31073			7.1e-06	0.468927	['rs13268508-C (HSF1; 324.9 Kbp)', 'rs3757969-G (DGAT1,SCRT1; 350.8 Kbp)', 'rs4977213-C (BOP1; 306.8 Kbp)', 'rs3890400-A (DGAT1; 344.3 Kbp)']	0.525424			0.000164939	0.446328			[]		0.0163166	['Chemical homeostasis', 'Homeostatic process', 'Response to oxygen-containing compound', 'Response to stress', 'Response to chemical', 'Response to nutrient levels', 'Regulation of biological quality', 'Organic substance metabolic process', 'Metabolic process', 'Response to stimulus', 'Cellular response to stress', 'Regulation of vascular permeability']	0.870056	[]			[]		0
DVL2	2.29944	6.47992e-08	0.706215			['rs312457-G (SLC16A13; 188.3 Kbp)', 'rs74577409-G (CLEC10A,SLC16A11; 181.2 Kbp)', 'rs113748381-A (SLC16A11,CLEC10A; 175.5 Kbp)', 'rs75493593-? (SLC16A11; 183.6 Kbp)', 'rs13342232-G (SLC16A11; 182.7 Kbp)', 'rs858519-C (SHBG; 394.1 Kbp)', 'rs73239895-C (CLEC10A,SLC16A11; 175.1 Kbp)', 'rs75418188-T (SLC16A11; 183.2 Kbp)', 'rs858518-G (SHBG; 395.2 Kbp)', 'rs186568031-T (CLEC10A,SLC16A11; 174.9 Kbp)'…	0.830508			0.000470308	0.762712			[]			[]		[]			[]		0
OLA1	2.28814			1.98e-07	0.661017	['rs12992995-C (LINC01305; 84.1 Kbp)']	0.271186			2.11875e-05	0.112994			[]		9.98103e-08	['Small molecule metabolic process', 'Primary metabolic process', 'Organic substance metabolic process', 'Metabolic process']	0.542373	[]		3.91419e-06	['delayed hepatic development']	0.700565	0
VPS33B	2.25989	8.42953e-06	0.457627			['rs12910825-G (PRC1,PRC1-AS1; 30.4 Kbp)', 'rs2290203-A (PRC1,PRC1-AS1; 29.6 Kbp)', 'rs6496742-T (PRC1-AS1,PRC1; 18.6 Kbp)', 'rs8036430-C (PRC1,PRC1-AS1; 22.0 Kbp)', 'rs8042680-A (PRC1,PRC1-AS1; 20.3 Kbp)', 'rs8026714-A (PRC1,PRC1-AS1; 19.4 Kbp)', 'rs8028409-A (RCCD1,PRC1; 35.2 Kbp)', 'rs12899811-G (VPS33B,VPS33B-DT; 2.4 Kbp)', 'rs2890156-A (PRC1,PRC1-AS1; 28.5 Kbp)', 'rs10520699-G (PRC1,PRC1-AS1…	0.785311			4.07065e-05	0.310734			[]			[]		[]		4.81908e-06	['abnormal trophoblast layer morphology']	0.706215	0
CENPW	2.23164			8.9e-13	0.887006	['rs11759026-? (CENPW,MIR588; 122.1 Kbp)', 'rs853974-T (RSPO3,RPS4XP9; 399.0 Kbp)', 'rs2045258-G (CENPW,MIR588; 4.3 Kbp)', 'rs9385400-T (MIR588,CENPW; 94.2 Kbp)', 'rs4273712-G (YAP1P3,PRELID1P1; 294.5 Kbp)', 'rs1591805-? (CENPW,MIR588; 47.0 Kbp)', 'rs7755075-? (MIR588,CENPW; 38.4 Kbp)', 'rs4897182-G (CENPW,MIR588; 85.6 Kbp)']	0.711864			0.000297138	0.632768			[]			[]		[]			[]		0
TCF19	2.22034			2.29e-09	0.779661	['rs4573120-? (LINC00243; 358.4 Kbp)', 'rs2857605-C (NFKBIL1; 389.9 Kbp)', 'rs9263789-? (TCF19; 2.0 Kbp)', 'rs2844623-C (HCG27,HLA-C; 97.6 Kbp)', 'rs115321690-G (CCHCR1; 9.8 Kbp)', 'rs13214872-G (RPL3P2,WASF5P; 120.1 Kbp)', 'rs10484554-T (LINC02571,HLA-B; 139.6 Kbp)', 'rs3130931-C (TCF19,POU5F1; 0.0 Kbp)', 'rs3094682-C (LINC02571; 129.5 Kbp)', 'rs3869115-G (HCG27,HLA-C; 69.8 Kbp)', 'rs28362333-C …	0.960452			0.000176743	0.480226			[]			[]		[]			[]		6
ZNF641	2.21469			5.7e-13	0.892655	['rs10875762-G (CCDC184,OR10AD1; 150.2 Kbp)', 'rs2732480-C (ZNF641; 5.3 Kbp)', 'rs2732469-T (OR10AD1,H1-7; 18.0 Kbp)', 'rs12819124-C (COL2A1,SENP1; 321.9 Kbp)']	0.525424			0.000539794	0.79661			[]			[]		[]			[]		0
EPS15	2.21469	4.02067e-13	0.932203			['rs12088739-G (CDKN2C,MIR4421; 313.0 Kbp)', 'rs3176466-C (CDKN2C; 381.6 Kbp)', 'rs72906810-G (CDKN2C,MIR4421; 362.7 Kbp)', 'rs12855-C (CDKN2C; 379.8 Kbp)']	0.525424			0.000463629	0.757062			[]			[]		[]			[]		0
ABO	2.20904			2.34e-14	0.920904	['rs687621-G (ABO; 11.3 Kbp)', 'rs529565-C (ABO; 1.1 Kbp)', 'rs495203-C (ABO; 5.4 Kbp)', 'rs532436-? (ABO; 0.8 Kbp)', 'rs505922-C (ABO; 1.4 Kbp)', 'rs8176719-TC (ABO; 7.1 Kbp)', 'rs507666-? (ABO; 1.2 Kbp)', 'rs554833-T (ABO; 3.5 Kbp)', 'rs635634-T (Y_RNA,ABO; 4.2 Kbp)']	0.734463			9.98526e-06	0.0112994			[]		9.98103e-08	['Primary metabolic process', 'Organic substance metabolic process', 'Lipid metabolic process', 'Metabolic process']	0.542373	[]			[]		36
NUDT21	2.20904			5.55e-17	0.943503	['rs111283203-G (NUDT21,AMFR; 3.5 Kbp)']	0.271186			0.000166452	0.451977			[]		9.98103e-08	['Primary metabolic process', 'Organic substance metabolic process', 'Metabolic process']	0.542373	[]			[]		0
TSPAN8	2.19209	3.23967e-06	0.508475			['rs7138300-C (PTPRR,TSPAN8; 79.3 Kbp)', 'rs1705263-C (TSPAN8; 4.2 Kbp)', 'rs10879261-G (TSPAN8; 1.9 Kbp)', 'rs1707498-A (PTPRR,TSPAN8; 40.2 Kbp)', 'rs7974748-G (PTPRR,TSPAN8; 57.0 Kbp)', 'rs7313668-T (PTPRR,TSPAN8; 69.3 Kbp)', 'rs7961581-C (TSPAN8; 144.2 Kbp)', 'rs1796330-G (TSPAN8; 4.1 Kbp)', 'rs7955901-C (PTPRR,TSPAN8; 85.6 Kbp)', 'rs10879248-C (PTPRR,TSPAN8; 55.5 Kbp)', 'rs1533104-T (TSPAN8; …	0.785311			0.000937642	0.898305			[]			[]		[]			[]		38
NFATC1	2.17514	2.93098e-06	0.525424			['rs8096658-C (NFATC1; 0.7 Kbp)']	0.271186			0.000416079	0.734463			[]			[]		[]		3.44032e-08	['abnormal interferon-gamma secretion']	0.644068	22
BCL2A1	2.16949			2.45e-08	0.717514	['rs11634397-G (ZFAND6; 168.4 Kbp)']	0.271186			0.000207582	0.536723			[]		5.83019e-07	['Response to stress', 'Response to stimulus', 'Cellular response to stress']	0.644068	[]			[]		0
TICRR	2.15819	1.51501e-11	0.903955			['rs8031576-? (ARPIN-AP3S2,AP3S2; 205.9 Kbp)', 'rs12912009-? (AP3S2,ARPIN-AP3S2; 254.9 Kbp)', 'rs4932143-G (ANPEP,AP3S2; 197.8 Kbp)', 'rs11435035-C (ARPIN-AP3S2,MIR5094,AP3S2; 219.7 Kbp)', 'rs7174878-G (AP3S2,ARPIN-AP3S2; 260.6 Kbp)', 'rs893617-C (ARPIN-AP3S2,AP3S2; 207.0 Kbp)', 'rs2028299-C (AP3S2; 200.0 Kbp)', 'rs397692051-GTCCT (ARPIN-AP3S2,AP3S2; 228.1 Kbp)', 'rs2351707-T (AP3S2,ARPIN-AP3S2; …	0.875706			9.92162e-05	0.378531			[]			[]		[]			[]		0
HSD17B12	2.15819	2.421e-08	0.745763			['rs61883849-? (HSD17B12; 8.3 Kbp)', 'rs35251247-G (HSD17B12,ALKBH3; 0.3 Kbp)', 'rs1061810-A (HSD17B12; 0.2 Kbp)', 'rs6485462-C (HSD17B12; 62.0 Kbp)', 'rs3736505-G (HSD17B12; 1.7 Kbp)', 'rs7115013-C (ALKBH3-AS1,ALKBH3; 56.4 Kbp)']	0.644068			0.00047887	0.768362			[]			[]		[]			[]		2
EML2	2.15254			1.32e-09	0.79661	['rs10420309-? (RN7SL836P,EML2; 1.3 Kbp)', 'rs8108269-G (GIPR,RN7SL836P; 9.6 Kbp)', 'rs73054305-? (GIPR,RN7SL836P; 8.2 Kbp)', 'rs77300780-T (GIPR,RN7SL836P; 17.7 Kbp)', 'rs2238689-T (GIPR; 29.8 Kbp)', 'rs8107527-G (RN7SL836P,GIPR; 9.5 Kbp)', 'rs10407429-G (RN7SL836P,GIPR; 8.3 Kbp)', 'rs10408179-C (GIPR,RN7SL836P; 8.1 Kbp)', 'rs58304657-C (GIPR; 27.5 Kbp)', 'rs62111724-C (GIPR,RN7SL836P; 15.8 Kbp)…	0.898305			0.000169203	0.457627			[]			[]		[]			[]		0
ZNF202	2.13559			7.4e-07	0.638418	[]				2.59193e-05	0.20339			[]		9.98103e-08	['Primary metabolic process', 'Organic substance metabolic process', 'Lipid metabolic process', 'Metabolic process']	0.542373	[]		0.00476585	['increased fasting circulating glucose level']	0.751412	0
NQO1	2.11299	1.476e-10	0.881356			['rs244420-? (NFAT5; 82.9 Kbp)', 'rs244415-A (NFAT5; 74.2 Kbp)', 'rs2032912-G (CYB5B,NFAT5; 172.6 Kbp)', 'rs12599637-C (CYB5B,NFAT5; 147.5 Kbp)', 'rs862320-C (NFAT5; 89.0 Kbp)', 'rs1364063-T (NFAT5,CYB5B; 152.3 Kbp)', 'rs2917677-C (NQO1; 9.9 Kbp)']	0.683616			0.000214532	0.548023			[]			[]		[]			[]		59
CDC25C	2.0904			4.78e-09	0.768362	['rs217256-C (WNT8A,NME5; 189.5 Kbp)', 'rs112667817-C (ETF1,RPL7P19; 149.1 Kbp)']	0.39548			0.00010465	0.384181			[]		9.98103e-08	['Primary metabolic process', 'Organic substance metabolic process', 'Metabolic process']	0.542373	[]			[]		0
SMCR8	2.08475	5.53886e-06	0.491525			['rs11656665-? (SREBF1; 493.8 Kbp)', 'rs9891957-? (TOM1L2,SREBF1; 474.2 Kbp)', 'rs1108646-A (TOM1L2; 467.1 Kbp)']	0.468927			0.000170094	0.474576			[]			[]		[]		7.89718e-08	['increased interleukin-6 secretion', 'increased tumor necrosis factor secretion']	0.649718	0
MST1R	2.07345	5.16254e-15	0.949153			['rs6446298-? (UBA7,TRAIP; 63.6 Kbp)', 'rs4688760-C (RBM6; 39.3 Kbp)', 'rs6792892-C (RBM6; 54.2 Kbp)', 'rs1128535-? (TRAIP; 58.0 Kbp)', 'rs2624847-G (SEMA3F-AS1; 232.9 Kbp)']	0.59887			0.000205329	0.525424			[]			[]		[]			[]		0
RHOT2	2.0452	5.54999e-07	0.649718			['rs9940149-A (FAM234A; 417.4 Kbp)', 'rs12918782-G (LMF1; 243.1 Kbp)', 'rs4984980-G (LMF1; 244.1 Kbp)', 'rs55857387-C (FAM234A; 417.7 Kbp)', 'rs6600208-C (FAM234A; 412.8 Kbp)', 'rs6600191-T (FAM234A; 422.3 Kbp)', 'rs55985014-G (FAM234A; 423.9 Kbp)', 'rs117064493-C (LUC7L; 457.0 Kbp)', 'rs34665498-C (AXIN1; 380.4 Kbp)', 'rs9889137-C (LMF1; 244.5 Kbp)', 'rs4988483-A (SSTR5; 404.8 Kbp)']	0.785311			0.00027403	0.610169			[]			[]		[]			[]		0
HSPA4	2.03955	5.55112e-17	0.977401			['rs1295685-G (TH2LCRR,IL13; 391.2 Kbp)', 'rs55914434-T (HSPA4; 7.9 Kbp)']	0.39548			0.000318306	0.666667			[]			[]		[]			[]		1
BIRC6	2.0339	8.67e-09	0.774011			[]				0.000219934	0.553672			[]			[]		[]		4.81908e-06	['abnormal trophoblast layer morphology']	0.706215	2
CYP4F8	2.00565			3.09e-06	0.553672	[]				2.39158e-05	0.158192			[]		9.98103e-08	['Small molecule metabolic process', 'Primary metabolic process', 'Organic substance metabolic process', 'Organic acid metabolic process', 'Lipid metabolic process', 'Metabolic process', 'Oxoacid metabolic process']	0.542373	[]		0.00476585	['increased fasting circulating glucose level']	0.751412	0
MGA	2			1.61e-12	0.881356	['rs2289739-G (LTK; 111.9 Kbp)', 'rs28708888-C (TYRO3,MGA; 14.5 Kbp)', 'rs11070332-A (LTK,RPAP1; 104.2 Kbp)', 'rs1473781-A (RPAP1; 94.5 Kbp)']	0.525424			0.000254952	0.59322			[]			[]		[]			[]		11
PLCG1	1.98305	4.88998e-08	0.717514			['rs1013710-A (ZHX3; 57.3 Kbp)', 'rs17265513-C (ZHX3; 7.2 Kbp)']	0.39548			0.000762805	0.870056			[]			[]		[]			[]		3
NUMA1	1.9774	4.996e-16	0.966102			['rs77759376-? (RNF121; 15.4 Kbp)']	0.271186			0.000417533	0.740113			[]			[]		[]			[]		0
MDC1	1.96045	6.26998e-07	0.638418			['rs4573120-? (LINC00243; 82.3 Kbp)', 'rs9263789-? (TCF19; 442.7 Kbp)', 'rs115321690-G (CCHCR1; 430.9 Kbp)', 'rs3130931-C (TCF19,POU5F1; 449.2 Kbp)', 'rs28362333-C (HCG27,PSORS1C3; 479.1 Kbp)', 'rs3869098-? (MUC22; 316.8 Kbp)', 'rs3132520-C (POU5F1; 454.3 Kbp)', 'rs3130501-G (POU5F1; 450.8 Kbp)', 'rs76541615-T (HCG22; 340.6 Kbp)', 'rs2073721-G (TCF19; 443.9 Kbp)', 'rs3132524-G (POU5F1; 451.0 Kbp)…	0.853107			0.000169777	0.468927			[]			[]		[]			[]		0
HSPA4L	1.94915			1.65e-07	0.666667	['rs4834232-C (LARP1B; 262.4 Kbp)', 'rs12509379-G (PGRMC2,LARP1B; 417.6 Kbp)']	0.39548			2.49536e-05	0.180791			[]		1.37624e-06	['Response to stress', 'Response to chemical', 'Response to organic substance', 'Response to stimulus']	0.706215	[]			[]		0
MYPN	1.92655	1.401e-11	0.915254			['rs10998304-C (TET1; 371.0 Kbp)', 'rs10998338-G (TET1; 410.4 Kbp)', 'rs2664419-C (TET1; 406.4 Kbp)']	0.468927			0.000208812	0.542373			[]			[]		[]			[]		0
KIAA0586	1.9096	2.77087e-06	0.531073			['rs8009579-? (ARMH4,PSMA3; 180.5 Kbp)', 'rs10137475-G (ARID4A; 96.2 Kbp)', 'rs12892257-G (PSMA3-AS1,PSMA3,ARMH4; 161.4 Kbp)', 'rs7147757-G (PSMA3-AS1,ARMH4; 141.5 Kbp)']	0.525424			2.92108e-05	0.231638			[]			[]		[]		1.72037e-09	['abnormal lateral nasal prominence morphology']	0.621469	0
FRAT2	1.87006			2.62e-06	0.570621	['rs10882891-C (Metazoa_SRP,RPL12P27; 32.6 Kbp)', 'rs945187-G (FRAT2,FRAT1; 0.9 Kbp)', 'rs10748694-A (ARHGAP19,Metazoa_SRP; 36.1 Kbp)', 'rs6584116-G (FRAT2,FRAT1; 8.5 Kbp)', 'rs10736116-C (ARHGAP19,Metazoa_SRP; 35.3 Kbp)']	0.59887			1.6584e-05	0.0677966			[]		1.51196e-07	['Response to stimulus']	0.632768	[]			[]		0
DNAJB11	1.87006	2.32156e-07	0.672316			['rs3887925-? (ST6GAL1; 362.1 Kbp)', 'rs16861329-G (ST6GAL1; 362.9 Kbp)', 'rs11332772-C (ST6GAL1; 346.3 Kbp)', 'rs7645517-A (ST6GAL1; 371.7 Kbp)', 'rs9799068-A (ST6GAL1; 372.9 Kbp)', 'rs869400-G (ETV5,DGKG; 458.5 Kbp)', 'rs2268532-T (ST6GAL1; 454.4 Kbp)']	0.683616			0.000192169	0.514124			[]			[]		[]			[]		2
MCCD1	1.87006			1.57e-11	0.875706	['rs2857605-C (NFKBIL1; 26.8 Kbp)', 'rs9263789-? (TCF19; 368.2 Kbp)', 'rs2844623-C (HCG27,HLA-C; 264.0 Kbp)', 'rs115321690-G (CCHCR1; 380.0 Kbp)', 'rs13214872-G (RPL3P2,WASF5P; 241.5 Kbp)', 'rs10484554-T (LINC02571,HLA-B; 221.9 Kbp)', 'rs3130931-C (TCF19,POU5F1; 361.6 Kbp)', 'rs3094682-C (LINC02571; 232.0 Kbp)', 'rs3869115-G (HCG27,HLA-C; 291.8 Kbp)', 'rs28362333-C (HCG27,PSORS1C3; 331.7 Kbp)', '…	0.971751			1.06818e-05	0.0225989			[]			[]		[]			[]		0
PGM1	1.85876	8.21998e-08	0.694915			['rs76536469-? (ITGB3BP; 253.1 Kbp)', 'rs2269247-C (PGM1; 18.6 Kbp)', 'rs2269245-G (PGM1; 18.0 Kbp)', 'rs11576729-G (PGM1; 11.5 Kbp)']	0.525424			0.000305422	0.638418			[]			[]		[]			[]		8
CENPE	1.85311	5.84993e-12	0.926554			['rs7674212-T (SLC9B2; 38.1 Kbp)', 'rs7695096-C (SLC9B1; 94.4 Kbp)', 'rs7659468-G (SLC9B1; 131.6 Kbp)', 'rs1580278-C (CENPE,LINC02428; 21.3 Kbp)', 'rs223481-T (UBE2D3,MANBA; 338.9 Kbp)', 'rs223423-G (UBE2D3; 301.1 Kbp)']	0.644068			3.64589e-05	0.282486			[]			[]		[]			[]		0
DCLRE1C	1.83616			5.84e-06	0.485876	[]				1.87926e-05	0.0960452			[]		5.83019e-07	['Response to stress', 'Primary metabolic process', 'Organic substance metabolic process', 'Metabolic process', 'Response to stimulus', 'Cellular response to stress']	0.644068	[]		1.0442e-09	['decreased splenocyte number']	0.610169	0
ABHD8	1.83051			3.3e-06	0.525424	[]				0.000149759	0.435028			[]		0.0163166	['Chemical homeostasis', 'Lipid homeostasis', 'Homeostatic process', 'Regulation of biological quality', 'Primary metabolic process', 'Organic substance metabolic process', 'Lipid metabolic process', 'Metabolic process']	0.870056	[]			[]		0
TMPRSS2	1.82486	7.85996e-07	0.627119			['rs73219073-? (PRDM15; 310.3 Kbp)', 'rs28360503-G (BACE2; 252.7 Kbp)']	0.39548			0.000561347	0.80226			[]			[]		[]			[]		18
RNF123	1.82486			8.81e-06	0.446328	['rs6446298-? (UBA7,TRAIP; 101.9 Kbp)', 'rs6792892-C (RBM6; 236.6 Kbp)', 'rs4688760-C (RBM6; 221.6 Kbp)', 'rs1128535-? (TRAIP; 107.4 Kbp)', 'rs2624847-G (SEMA3F-AS1; 415.2 Kbp)']	0.59887			3.0191e-05	0.237288			[]		9.98103e-08	['Primary metabolic process', 'Organic substance metabolic process', 'Metabolic process']	0.542373	[]			[]		0
SEPHS1	1.77401			2.21e-08	0.728814	['rs878017-G (BEND7; 175.9 Kbp)', 'rs11258422-C (BEND7; 150.6 Kbp)', 'rs4750377-G (BEND7-DT,PRPF18; 183.3 Kbp)']	0.468927			1.15664e-05	0.0338983			[]		9.98103e-08	['Small molecule metabolic process', 'Primary metabolic process', 'Organic substance metabolic process', 'Organic acid metabolic process', 'Metabolic process', 'Oxoacid metabolic process']	0.542373	[]			[]		0
CLEC4D	1.76271	8.04544e-07	0.615819			['rs7132012-G (RIMKLB,MFAP5; 157.2 Kbp)']	0.271186			2.85471e-05	0.225989			[]			[]		[]		7.89718e-08	['abnormal interferon-gamma secretion', 'increased interleukin-6 secretion', 'increased tumor necrosis factor secretion']	0.649718	0
CHD1L	1.75141	5.61e-09	0.79096			['rs79489938-G (ACP6; 353.4 Kbp)', 'rs10900325-C (FMO5; 22.0 Kbp)', 'rs7531962-A (CHD1L,LINC00624; 21.4 Kbp)', 'rs79128089-? (BCL9; 309.5 Kbp)', 'rs59689207-A (CHD1L; 8.2 Kbp)', 'rs80296758-T (ACP6,BCL9; 333.8 Kbp)']	0.644068			4.10155e-05	0.316384			[]			[]		[]			[]		1
PMPCB	1.74576	3.24e-08	0.728814			['rs2299383-T (RELN; 448.9 Kbp)', 'rs1968204-C (RPL23AP95,DPY19L2P2; 137.7 Kbp)', 'rs39328-C (RELN; 475.0 Kbp)', 'rs187653072-C (DNAJC2,PSMC2; 6.4 Kbp)', 'rs11496066-T (FBXL13; 451.6 Kbp)', 'rs7781557-C (FBXL13; 456.0 Kbp)', 'rs62484946-C (FBXL13; 384.5 Kbp)', 'rs262350-C (RELN; 450.8 Kbp)']	0.711864			4.06774e-05	0.305085			[]			[]		[]			[]		0
KDM5A	1.74011			3.02e-07	0.649718	['rs576083050-T (B4GALNT3,CCDC77; 61.2 Kbp)']	0.271186			3.52745e-05	0.276836			[]		9.98103e-08	['Primary metabolic process', 'Organic substance metabolic process', 'Metabolic process']	0.542373	[]			[]		1
PYGB	1.72316	1.068e-10	0.892655			[]				0.00066389	0.830508			[]			[]		[]			[]		4
ITSN2	1.72316	5.77316e-15	0.943503			[]				0.000494031	0.779661			[]			[]		[]			[]		0
NCBP1	1.71186			5.93e-07	0.644068	[]				0.000148703	0.423729			[]		5.83019e-07	['Response to stress', 'Primary metabolic process', 'Organic substance metabolic process', 'Metabolic process', 'Response to stimulus']	0.644068	[]			[]		0
TTC3	1.70621			3.19e-06	0.536723	[]				0.000292581	0.627119			[]		9.98103e-08	['Primary metabolic process', 'Organic substance metabolic process', 'Metabolic process']	0.542373	[]			[]		1
IL21	1.69492			1.08e-07	0.689266	['rs11098676-T (NUDT6; 290.9 Kbp)']	0.271186			1.86432e-05	0.0903955			[]		5.83019e-07	['Response to stress', 'Primary metabolic process', 'Organic substance metabolic process', 'Metabolic process', 'Response to stimulus']	0.644068	[]			[]		3
CROCC	1.67797			8.15e-08	0.694915	[]				2.42355e-05	0.169492			[]		0.0049311	['Homeostatic process', 'Cellular homeostasis', 'Regulation of protein localization', 'Regulation of biological quality', 'Positive regulation of protein localization']	0.813559	[]			[]		0
CCHCR1	1.67797			2.56e-06	0.581921	['rs4573120-? (LINC00243; 342.3 Kbp)', 'rs2857605-C (NFKBIL1; 398.8 Kbp)', 'rs9263789-? (TCF19; 2.3 Kbp)', 'rs2844623-C (HCG27,HLA-C; 106.5 Kbp)', 'rs115321690-G (CCHCR1; 6.3 Kbp)', 'rs13214872-G (RPL3P2,WASF5P; 129.0 Kbp)', 'rs10484554-T (LINC02571,HLA-B; 148.5 Kbp)', 'rs3130931-C (TCF19,POU5F1; 8.9 Kbp)', 'rs3094682-C (LINC02571; 138.4 Kbp)', 'rs3869115-G (HCG27,HLA-C; 78.7 Kbp)', 'rs28362333-C…	0.960452			2.22297e-05	0.135593			[]			[]		[]			[]		2
RSPH4A	1.64972	1.41899e-09	0.836158			['rs1741652-? (RFX6,RPS29P13; 310.8 Kbp)', 'rs17078452-G (RFX6; 262.8 Kbp)']	0.39548			0.000146164	0.418079			[]			[]		[]			[]		0
GOLGB1	1.61582	5.51998e-07	0.655367			['rs2134223-A (CASR; 488.3 Kbp)', 'rs13059382-G (CASR; 492.8 Kbp)', 'rs4678059-T (CASR; 494.4 Kbp)', 'rs9859381-G (CASR; 496.6 Kbp)', 'rs7635128-C (CASR; 497.6 Kbp)']	0.59887			9.6458e-05	0.361582			[]			[]		[]			[]		0
EFCAB13	1.55932			2.44e-08	0.723164	['rs9911983-C (OSBPL7; 367.1 Kbp)', 'rs35625408-G (MRPL10; 384.7 Kbp)']	0.39548			0.00015477	0.440678			[]			[]		[]			[]		0
HYAL1	1.54802	1.3763e-06	0.581921			['rs6446298-? (UBA7,TRAIP; 476.5 Kbp)', 'rs4688760-C (RBM6; 356.7 Kbp)', 'rs6792892-C (RBM6; 341.8 Kbp)', 'rs1128535-? (TRAIP; 470.9 Kbp)', 'rs2624847-G (SEMA3F-AS1; 163.1 Kbp)']	0.59887			9.68016e-05	0.367232			[]			[]		[]			[]		0
SELPLG	1.50847	9.53839e-06	0.451977			['rs11113776-G (WSCD2; 402.9 Kbp)', 'rs3764002-C (WSCD2; 397.4 Kbp)', 'rs1426371-G (WSCD2; 386.3 Kbp)', 'rs4964665-C (WSCD2; 388.0 Kbp)']	0.525424			0.000205804	0.531073			[]			[]		[]			[]		4
YARS2	1.49718	2.892e-08	0.740113			['rs6488140-A (SYT10,ASS1P14; 461.6 Kbp)']	0.271186			0.000180085	0.485876			[]			[]		[]			[]		1
SPARCL1	1.48588	1.92898e-06	0.564972			['rs3775217-? (AFF1; 375.0 Kbp)']	0.271186			0.000310984	0.649718			[]			[]		[]			[]		2
FRZB	1.48588	2.41188e-06	0.536723			['rs10171703-C (PDE1A; 354.9 Kbp)']	0.271186			0.000350378	0.677966			[]			[]		[]			[]		0
OR2J2	1.48023			7.46e-06	0.463277	['rs9257408-G (LINC01556,KRT18P1; 212.5 Kbp)']	0.271186			1.15855e-05	0.039548			[]		1.37624e-06	['Response to chemical', 'Response to stimulus']	0.706215	[]			[]		0
TCOF1	1.46328	1.67996e-06	0.570621			[]				3.5178e-05	0.271186			[]			[]		[]		1.72037e-09	['abnormal lateral nasal prominence morphology']	0.621469	0
NTRK1	1.45198	7.2e-08	0.700565			[]				0.000446546	0.751412			[]			[]		[]			[]		2
SLC38A8	1.45198	1.1512e-06	0.59322			['rs4782568-G (MLYCD,OSGIN1; 62.7 Kbp)']	0.271186			0.00025098	0.587571			[]			[]		[]			[]		0
MRM3	1.44068	2.553e-09	0.824859			['rs3744732-? (VPS53; 232.8 Kbp)', 'rs11870735-C (VPS53; 203.9 Kbp)', 'rs36027158-A (VPS53; 166.0 Kbp)']	0.468927			2.27852e-05	0.146893			[]			[]		[]			[]		1
WDR46	1.41808	2.01883e-06	0.548023			['rs2071479-T (HLA-DOB; 465.8 Kbp)', 'rs75080135-C (GGNBP1; 295.4 Kbp)', 'rs9296095-C (BAK1; 285.2 Kbp)', 'rs62405954-T (Metazoa_SRP,RN7SL26P; 267.5 Kbp)', 'rs2621396-T (HLA-DOB,HLA-DQB2; 494.0 Kbp)', 'rs2071465-G (TAP2; 441.4 Kbp)', 'rs1705003-G (CUTA; 128.6 Kbp)']	0.683616			2.5269e-05	0.186441			[]			[]		[]			[]		0
XRCC1	1.40113			5.03e-06	0.502825	[]				2.20053e-05	0.129944			[]		0.0017424	['Response to oxygen-containing compound', 'Response to stress', 'Response to xenobiotic stimulus', 'Response to chemical', 'Response to organic substance', 'Primary metabolic process', 'Organic substance metabolic process', 'Metabolic process', 'Response to stimulus', 'Cellular response to stress']	0.768362	[]			[]		14
VEZT	1.40113	7.76995e-07	0.632768			['rs11108094-C (USP44; 231.5 Kbp)', 'rs2197973-T (USP44; 232.0 Kbp)', 'rs61939481-C (USP44; 225.4 Kbp)']	0.468927			3.97657e-05	0.299435			[]			[]		[]			[]		0
NOP14	1.40113	5.46e-09	0.79661			['rs10026792-A (ADD1; 77.5 Kbp)', 'rs362307-C (HTT; 276.7 Kbp)']	0.39548			2.68691e-05	0.20904			[]			[]		[]			[]		0
H1FNT	1.39548			1.87e-11	0.870056	['rs10875762-G (CCDC184,OR10AD1; 142.0 Kbp)', 'rs2732480-C (ZNF641; 12.2 Kbp)', 'rs2732469-T (OR10AD1,H1-7; 9.8 Kbp)', 'rs12819124-C (COL2A1,SENP1; 313.7 Kbp)']	0.525424							[]			[]		[]			[]		0
OR10Z1	1.37853			1.42e-06	0.627119	[]				1.19761e-05	0.0451977			[]		1.37624e-06	['Response to chemical', 'Response to stimulus']	0.706215	[]			[]		0
MRPL38	1.36158	5.55e-10	0.841808			['rs2444842-G (GALK1; 139.9 Kbp)']	0.271186			3.18748e-05	0.248588			[]			[]		[]			[]		0
ERG28	1.28249	4.8e-08	0.723164			[]				0.000226362	0.559322			[]			[]		[]			[]		0
ALDH1L1	1.27684	4.74e-10	0.847458			[]				0.000149344	0.429379			[]			[]		[]			[]		1
SERP2	1.27684			3.13e-06	0.542373	[]				1.09829e-05	0.0282486			[]		1.37624e-06	['Response to stress', 'Response to chemical', 'Response to organic substance', 'Primary metabolic process', 'Organic substance metabolic process', 'Metabolic process', 'Response to stimulus', 'Cellular response to stress']	0.706215	[]			[]		0
ICAM3	1.20904			3.29e-08	0.711864	['rs34536443-G (TYK2; 12.6 Kbp)', 'rs74956615-? (RAVER1; 16.7 Kbp)']	0.39548			1.94136e-05	0.101695			[]			[]		[]			[]		5
ISG15	1.19209	5.31e-09	0.80226			[]				0.000118946	0.389831			[]			[]		[]			[]		3
ELAC2	1.19209			3.13e-06	0.542373	[]				1.94151e-05	0.107345			[]		9.98103e-08	['Primary metabolic process', 'Organic substance metabolic process', 'Metabolic process']	0.542373	[]			[]		0
TSPAN2	1.16949	3.90366e-06	0.497175			['rs184660829-C (DENND2C; 445.7 Kbp)']	0.271186			0.000126666	0.40113			[]			[]		[]			[]		0
L1TD1	1.0904	6.20992e-06	0.480226			['rs12140153-G (PATJ; 80.6 Kbp)']	0.271186			4.53531e-05	0.338983			[]			[]		[]			[]		1
RPL3L	1.08475	1.842e-08	0.757062			[]				4.30983e-05	0.327684			[]			[]		[]			[]		0
TXNDC8	1.07345	4.86e-09	0.813559			[]				3.30301e-05	0.259887			[]			[]		[]			[]		0
TTC27	1.05085	2.35801e-11	0.898305			[]				2.38807e-05	0.152542			[]			[]		[]			[]		0
RAB3GAP2	0.977401	1.20576e-07	0.683616			[]				3.94456e-05	0.293785			[]			[]		[]			[]		0
CCT3	0.971751	7.97941e-07	0.621469			[]				4.86502e-05	0.350282			[]			[]		[]			[]		0
CYP4F3	0.966102	1.96147e-06	0.553672			[]				0.000144568	0.412429			[]			[]		[]			[]		1
OTOP3	0.932203			1.76e-06	0.610169	['rs35559984-CA (NUP85,SUMO2; 240.9 Kbp)']	0.271186			1.28871e-05	0.0508475			[]			[]		[]			[]		0
PTRH2	0.903955			2.7e-06	0.559322	['rs1451506-G (YPEL2,SNRPGP17; 345.0 Kbp)']	0.271186			1.78074e-05	0.0734463			[]			[]		[]			[]		0
GORASP1	0.740113	6.28868e-06	0.474576			[]				3.34764e-05	0.265537			[]			[]		[]			[]		0
C9orf131	0.587571	3.89564e-06	0.502825			[]				1.82304e-05	0.0847458			[]			[]		[]			[]		0
KRTAP7-1	0.559322	2.33017e-06	0.542373			[]				1.0238e-05	0.0169492			[]			[]		[]			[]		0
CRYBA4	0.519774			9.17e-06	0.440678	[]				1.79732e-05	0.079096			[]			[]		[]			[]		0
